# Supplementary material for: Model of the Mediator middle module based on protein cross-linking
Source: Nucleic Acids Res. 2013 Aug 10;41(20):9266–73. doi: 10.1093/nar/gkt704 (PMC3814369; doi:10.1093/nar/gkt704)
Supplement: Supplementary Data [file supp_gkt704_nar-01550-h-2013-File009.txt]

ATOM      1  N   ASN D  30      39.411  79.306 -60.158  1.00 59.76           N  
ATOM      2  CA  ASN D  30      40.438  79.247 -61.151  1.00 59.76           C  
ATOM      3  C   ASN D  30      39.816  78.770 -62.419  1.00 59.76           C  
ATOM      4  O   ASN D  30      40.035  79.344 -63.485  1.00 59.76           O  
ATOM      5  CB  ASN D  30      41.556  78.252 -60.796  1.00 59.76           C  
ATOM      6  CG  ASN D  30      42.261  78.757 -59.546  1.00 59.76           C  
ATOM      7  ND2 ASN D  30      43.497  78.246 -59.298  1.00 59.76           N  
ATOM      8  OD1 ASN D  30      41.727  79.584 -58.809  1.00 59.76           O  
ATOM      9  N   THR D  31      38.995  77.708 -62.333  1.00233.31           N  
ATOM     10  CA  THR D  31      38.399  77.191 -63.525  1.00233.31           C  
ATOM     11  C   THR D  31      37.195  78.009 -63.839  1.00233.31           C  
ATOM     12  O   THR D  31      36.610  78.649 -62.967  1.00233.31           O  
ATOM     13  CB  THR D  31      37.947  75.767 -63.404  1.00233.31           C  
ATOM     14  CG2 THR D  31      36.812  75.699 -62.368  1.00233.31           C  
ATOM     15  OG1 THR D  31      37.495  75.288 -64.662  1.00233.31           O  
ATOM     16  N   ASN D  32      36.817  78.028 -65.128  1.00207.45           N  
ATOM     17  CA  ASN D  32      35.645  78.733 -65.542  1.00207.45           C  
ATOM     18  C   ASN D  32      34.521  77.756 -65.477  1.00207.45           C  
ATOM     19  O   ASN D  32      34.709  76.604 -65.090  1.00207.45           O  
ATOM     20  CB  ASN D  32      35.724  79.302 -66.969  1.00207.45           C  
ATOM     21  CG  ASN D  32      35.913  78.142 -67.931  1.00207.45           C  
ATOM     22  ND2 ASN D  32      37.064  77.429 -67.797  1.00207.45           N  
ATOM     23  OD1 ASN D  32      35.064  77.876 -68.780  1.00207.45           O  
ATOM     24  N   SER D  33      33.304  78.201 -65.834  1.00 50.77           N  
ATOM     25  CA  SER D  33      32.189  77.309 -65.763  1.00 50.77           C  
ATOM     26  C   SER D  33      32.494  76.155 -66.656  1.00 50.77           C  
ATOM     27  O   SER D  33      32.242  75.003 -66.304  1.00 50.77           O  
ATOM     28  CB  SER D  33      30.875  77.936 -66.259  1.00 50.77           C  
ATOM     29  OG  SER D  33      30.953  78.197 -67.653  1.00 50.77           O  
ATOM     30  N   GLU D  34      33.074  76.431 -67.839  1.00154.25           N  
ATOM     31  CA  GLU D  34      33.355  75.345 -68.726  1.00154.25           C  
ATOM     32  C   GLU D  34      34.649  74.739 -68.298  1.00154.25           C  
ATOM     33  O   GLU D  34      35.723  75.267 -68.583  1.00154.25           O  
ATOM     34  CB  GLU D  34      33.515  75.777 -70.195  1.00154.25           C  
ATOM     35  CG  GLU D  34      32.229  76.337 -70.804  1.00154.25           C  
ATOM     36  CD  GLU D  34      32.498  76.687 -72.261  1.00154.25           C  
ATOM     37  OE1 GLU D  34      33.481  77.429 -72.528  1.00154.25           O  
ATOM     38  OE2 GLU D  34      31.721  76.208 -73.131  1.00154.25           O1-
ATOM     39  N   ASP D  35      34.569  73.604 -67.580  1.00173.66           N  
ATOM     40  CA  ASP D  35      35.761  72.934 -67.163  1.00173.66           C  
ATOM     41  C   ASP D  35      35.571  71.497 -67.515  1.00173.66           C  
ATOM     42  O   ASP D  35      36.338  70.632 -67.097  1.00173.66           O  
ATOM     43  CB  ASP D  35      35.977  72.981 -65.643  1.00173.66           C  
ATOM     44  CG  ASP D  35      37.386  72.482 -65.359  1.00173.66           C  
ATOM     45  OD1 ASP D  35      38.348  73.115 -65.869  1.00173.66           O  
ATOM     46  OD2 ASP D  35      37.520  71.470 -64.619  1.00173.66           O1-
ATOM     47  N   LYS D  36      34.535  71.215 -68.324  1.00250.90           N  
ATOM     48  CA  LYS D  36      34.256  69.864 -68.700  1.00250.90           C  
ATOM     49  C   LYS D  36      34.122  69.050 -67.452  1.00250.90           C  
ATOM     50  O   LYS D  36      34.540  67.895 -67.422  1.00250.90           O  
ATOM     51  CB  LYS D  36      35.340  69.250 -69.605  1.00250.90           C  
ATOM     52  CG  LYS D  36      35.351  69.850 -71.015  1.00250.90           C  
ATOM     53  CD  LYS D  36      36.614  69.540 -71.823  1.00250.90           C  
ATOM     54  CE  LYS D  36      37.696  70.616 -71.711  1.00250.90           C  
ATOM     55  NZ  LYS D  36      38.473  70.434 -70.465  1.00250.90           N1+
ATOM     56  N   LEU D  37      33.485  69.652 -66.422  1.00268.38           N  
ATOM     57  CA  LEU D  37      33.176  69.138 -65.108  1.00268.38           C  
ATOM     58  C   LEU D  37      34.286  68.318 -64.519  1.00268.38           C  
ATOM     59  O   LEU D  37      34.632  67.241 -64.992  1.00268.38           O  
ATOM     60  CB  LEU D  37      31.885  68.305 -65.091  1.00268.38           C  
ATOM     61  CG  LEU D  37      30.651  69.114 -65.531  1.00268.38           C  
ATOM     62  CD1 LEU D  37      29.378  68.253 -65.499  1.00268.38           C  
ATOM     63  CD2 LEU D  37      30.520  70.415 -64.724  1.00268.38           C  
ATOM     64  N   SER D  38      34.868  68.805 -63.410  1.00107.30           N  
ATOM     65  CA  SER D  38      35.977  68.109 -62.825  1.00107.30           C  
ATOM     66  C   SER D  38      35.593  66.729 -62.370  1.00107.30           C  
ATOM     67  O   SER D  38      35.932  65.737 -63.012  1.00107.30           O  
ATOM     68  CB  SER D  38      36.548  68.838 -61.598  1.00107.30           C  
ATOM     69  OG  SER D  38      37.026  70.122 -61.969  1.00107.30           O  
ATOM     70  N   LYS D  39      34.851  66.645 -61.246  1.00 86.84           N  
ATOM     71  CA  LYS D  39      34.546  65.391 -60.606  1.00 86.84           C  
ATOM     72  C   LYS D  39      33.680  64.516 -61.456  1.00 86.84           C  
ATOM     73  O   LYS D  39      34.007  63.356 -61.702  1.00 86.84           O  
ATOM     74  CB  LYS D  39      33.820  65.589 -59.265  1.00 86.84           C  
ATOM     75  CG  LYS D  39      33.480  64.287 -58.536  1.00 86.84           C  
ATOM     76  CD  LYS D  39      33.044  64.508 -57.085  1.00 86.84           C  
ATOM     77  CE  LYS D  39      32.632  63.226 -56.360  1.00 86.84           C  
ATOM     78  NZ  LYS D  39      32.226  63.541 -54.972  1.00 86.84           N1+
ATOM     79  N   VAL D  40      32.558  65.062 -61.951  1.00 25.87           N  
ATOM     80  CA  VAL D  40      31.624  64.276 -62.741  1.00 25.87           C  
ATOM     81  C   VAL D  40      32.369  63.679 -63.944  1.00 25.87           C  
ATOM     82  O   VAL D  40      32.431  62.463 -64.104  1.00 25.87           O  
ATOM     83  CB  VAL D  40      30.496  65.104 -63.283  1.00 25.87           C  
ATOM     84  CG1 VAL D  40      29.584  64.200 -64.129  1.00 25.87           C  
ATOM     85  CG2 VAL D  40      29.783  65.793 -62.107  1.00 25.87           C  
ATOM     86  N   GLN D  41      32.943  64.545 -64.776  1.00102.28           N  
ATOM     87  CA  GLN D  41      33.691  64.104 -65.944  1.00102.28           C  
ATOM     88  C   GLN D  41      34.830  63.188 -65.534  1.00102.28           C  
ATOM     89  O   GLN D  41      35.227  62.286 -66.271  1.00102.28           O  
ATOM     90  CB  GLN D  41      34.290  65.231 -66.802  1.00102.28           C  
ATOM     91  CG  GLN D  41      35.223  64.726 -67.906  1.00102.28           C  
ATOM     92  CD  GLN D  41      34.408  63.916 -68.903  1.00102.28           C  
ATOM     93  NE2 GLN D  41      35.001  62.799 -69.404  1.00102.28           N  
ATOM     94  OE1 GLN D  41      33.274  64.264 -69.226  1.00102.28           O  
ATOM     95  N   LEU D  42      35.374  63.427 -64.357  1.00 32.21           N  
ATOM     96  CA  LEU D  42      36.465  62.606 -63.891  1.00 32.21           C  
ATOM     97  C   LEU D  42      35.953  61.194 -63.715  1.00 32.21           C  
ATOM     98  O   LEU D  42      36.684  60.231 -63.954  1.00 32.21           O  
ATOM     99  CB  LEU D  42      36.957  63.098 -62.517  1.00 32.21           C  
ATOM    100  CG  LEU D  42      38.281  62.484 -62.037  1.00 32.21           C  
ATOM    101  CD1 LEU D  42      39.454  63.012 -62.874  1.00 32.21           C  
ATOM    102  CD2 LEU D  42      38.491  62.706 -60.531  1.00 32.21           C  
ATOM    103  N   TYR D  43      34.693  61.066 -63.303  1.00 36.53           N  
ATOM    104  CA  TYR D  43      34.096  59.745 -63.102  1.00 36.53           C  
ATOM    105  C   TYR D  43      33.625  59.071 -64.385  1.00 36.53           C  
ATOM    106  O   TYR D  43      33.510  57.852 -64.425  1.00 36.53           O  
ATOM    107  CB  TYR D  43      32.800  59.756 -62.260  1.00 36.53           C  
ATOM    108  CG  TYR D  43      33.020  59.931 -60.796  1.00 36.53           C  
ATOM    109  CD1 TYR D  43      33.220  61.172 -60.239  1.00 36.53           C  
ATOM    110  CD2 TYR D  43      32.985  58.829 -59.972  1.00 36.53           C  
ATOM    111  CE1 TYR D  43      33.400  61.306 -58.882  1.00 36.53           C  
ATOM    112  CE2 TYR D  43      33.164  58.954 -58.616  1.00 36.53           C  
ATOM    113  CZ  TYR D  43      33.373  60.196 -58.070  1.00 36.53           C  
ATOM    114  OH  TYR D  43      33.554  60.326 -56.677  1.00 36.53           O  
ATOM    115  N   GLU D  44      33.332  59.859 -65.418  1.00 79.40           N  
ATOM    116  CA  GLU D  44      32.899  59.305 -66.699  1.00 79.40           C  
ATOM    117  C   GLU D  44      34.108  58.746 -67.414  1.00 79.40           C  
ATOM    118  O   GLU D  44      34.070  57.639 -67.949  1.00 79.40           O  
ATOM    119  CB  GLU D  44      32.271  60.365 -67.620  1.00 79.40           C  
ATOM    120  CG  GLU D  44      31.749  59.799 -68.942  1.00 79.40           C  
ATOM    121  CD  GLU D  44      30.491  58.995 -68.642  1.00 79.40           C  
ATOM    122  OE1 GLU D  44      30.253  58.697 -67.441  1.00 79.40           O  
ATOM    123  OE2 GLU D  44      29.753  58.667 -69.609  1.00 79.40           O1-
ATOM    124  N   ASP D  45      35.184  59.518 -67.428  1.00 73.78           N  
ATOM    125  CA  ASP D  45      36.392  59.073 -68.085  1.00 73.78           C  
ATOM    126  C   ASP D  45      36.851  57.749 -67.517  1.00 73.78           C  
ATOM    127  O   ASP D  45      37.175  56.841 -68.267  1.00 73.78           O  
ATOM    128  CB  ASP D  45      37.463  60.149 -67.810  1.00 73.78           C  
ATOM    129  CG  ASP D  45      38.843  59.736 -68.266  1.00 73.78           C  
ATOM    130  OD1 ASP D  45      39.394  58.759 -67.692  1.00 73.78           O  
ATOM    131  OD2 ASP D  45      39.384  60.413 -69.182  1.00 73.78           O1-
ATOM    132  N   LEU D  46      36.877  57.627 -66.195  1.00 74.99           N  
ATOM    133  CA  LEU D  46      37.339  56.384 -65.597  1.00 74.99           C  
ATOM    134  C   LEU D  46      36.549  55.218 -66.127  1.00 74.99           C  
ATOM    135  O   LEU D  46      37.094  54.144 -66.356  1.00 74.99           O  
ATOM    136  CB  LEU D  46      37.256  56.319 -64.060  1.00 74.99           C  
ATOM    137  CG  LEU D  46      38.472  56.902 -63.313  1.00 74.99           C  
ATOM    138  CD1 LEU D  46      38.672  58.398 -63.564  1.00 74.99           C  
ATOM    139  CD2 LEU D  46      38.398  56.563 -61.818  1.00 74.99           C  
ATOM    140  N   CYS D  47      35.260  55.444 -66.330  1.00  5.26           N  
ATOM    141  CA  CYS D  47      34.365  54.419 -66.841  1.00  5.26           C  
ATOM    142  C   CYS D  47      34.852  54.024 -68.237  1.00  5.26           C  
ATOM    143  O   CYS D  47      35.361  52.919 -68.442  1.00  5.26           O  
ATOM    144  CB  CYS D  47      32.914  54.910 -66.975  1.00  5.26           C  
ATOM    145  SG  CYS D  47      31.800  53.622 -67.613  1.00  5.26           S  
ATOM    146  N   ARG D  48      34.721  54.949 -69.184  1.00 75.98           N  
ATOM    147  CA  ARG D  48      35.143  54.701 -70.554  1.00 75.98           C  
ATOM    148  C   ARG D  48      36.614  54.256 -70.672  1.00 75.98           C  
ATOM    149  O   ARG D  48      37.017  53.671 -71.670  1.00 75.98           O  
ATOM    150  CB  ARG D  48      34.977  55.942 -71.449  1.00 75.98           C  
ATOM    151  CG  ARG D  48      35.407  55.714 -72.899  1.00 75.98           C  
ATOM    152  CD  ARG D  48      34.500  54.745 -73.661  1.00 75.98           C  
ATOM    153  NE  ARG D  48      35.035  54.623 -75.046  1.00 75.98           N  
ATOM    154  CZ  ARG D  48      34.605  55.474 -76.023  1.00 75.98           C  
ATOM    155  NH1 ARG D  48      33.685  56.438 -75.729  1.00 75.98           N1+
ATOM    156  NH2 ARG D  48      35.095  55.360 -77.292  1.00 75.98           N  
ATOM    157  N   TYR D  49      37.424  54.531 -69.666  1.00 15.64           N  
ATOM    158  CA  TYR D  49      38.804  54.102 -69.742  1.00 15.64           C  
ATOM    159  C   TYR D  49      38.811  52.594 -69.557  1.00 15.64           C  
ATOM    160  O   TYR D  49      39.412  51.869 -70.333  1.00 15.64           O  
ATOM    161  CB  TYR D  49      39.681  54.707 -68.633  1.00 15.64           C  
ATOM    162  CG  TYR D  49      41.063  54.185 -68.827  1.00 15.64           C  
ATOM    163  CD1 TYR D  49      41.905  54.763 -69.749  1.00 15.64           C  
ATOM    164  CD2 TYR D  49      41.518  53.119 -68.085  1.00 15.64           C  
ATOM    165  CE1 TYR D  49      43.180  54.283 -69.932  1.00 15.64           C  
ATOM    166  CE2 TYR D  49      42.793  52.634 -68.264  1.00 15.64           C  
ATOM    167  CZ  TYR D  49      43.627  53.219 -69.186  1.00 15.64           C  
ATOM    168  OH  TYR D  49      44.935  52.724 -69.370  1.00 15.64           O  
ATOM    169  N   GLU D  50      38.123  52.129 -68.521  1.00 23.95           N  
ATOM    170  CA  GLU D  50      38.059  50.703 -68.216  1.00 23.95           C  
ATOM    171  C   GLU D  50      37.389  49.950 -69.371  1.00 23.95           C  
ATOM    172  O   GLU D  50      37.712  48.793 -69.648  1.00 23.95           O  
ATOM    173  CB  GLU D  50      37.129  50.439 -67.022  1.00 23.95           C  
ATOM    174  CG  GLU D  50      37.427  51.296 -65.793  1.00 23.95           C  
ATOM    175  CD  GLU D  50      36.432  50.921 -64.705  1.00 23.95           C  
ATOM    176  OE1 GLU D  50      35.580  50.030 -64.965  1.00 23.95           O  
ATOM    177  OE2 GLU D  50      36.509  51.521 -63.600  1.00 23.95           O1-
ATOM    178  N   ASP D  51      36.451  50.623 -70.033  1.00 48.78           N  
ATOM    179  CA  ASP D  51      35.740  50.069 -71.175  1.00 48.78           C  
ATOM    180  C   ASP D  51      36.784  49.745 -72.228  1.00 48.78           C  
ATOM    181  O   ASP D  51      37.060  48.577 -72.506  1.00 48.78           O  
ATOM    182  CB  ASP D  51      34.742  51.062 -71.794  1.00 48.78           C  
ATOM    183  CG  ASP D  51      33.934  50.324 -72.852  1.00 48.78           C  
ATOM    184  OD1 ASP D  51      34.249  49.132 -73.111  1.00 48.78           O  
ATOM    185  OD2 ASP D  51      32.987  50.940 -73.409  1.00 48.78           O1-
ATOM    186  N   THR D  52      37.361  50.805 -72.799  1.00 87.11           N  
ATOM    187  CA  THR D  52      38.404  50.705 -73.823  1.00 87.11           C  
ATOM    188  C   THR D  52      39.477  49.666 -73.489  1.00 87.11           C  
ATOM    189  O   THR D  52      39.927  48.923 -74.355  1.00 87.11           O  
ATOM    190  CB  THR D  52      39.110  52.010 -74.046  1.00 87.11           C  
ATOM    191  CG2 THR D  52      38.069  53.071 -74.440  1.00 87.11           C  
ATOM    192  OG1 THR D  52      39.790  52.408 -72.864  1.00 87.11           O  
ATOM    193  N   LEU D  53      39.892  49.606 -72.236  1.00 59.68           N  
ATOM    194  CA  LEU D  53      40.913  48.647 -71.877  1.00 59.68           C  
ATOM    195  C   LEU D  53      40.379  47.240 -72.047  1.00 59.68           C  
ATOM    196  O   LEU D  53      40.963  46.421 -72.760  1.00 59.68           O  
ATOM    197  CB  LEU D  53      41.370  48.787 -70.415  1.00 59.68           C  
ATOM    198  CG  LEU D  53      42.459  47.775 -70.013  1.00 59.68           C  
ATOM    199  CD1 LEU D  53      43.751  47.994 -70.815  1.00 59.68           C  
ATOM    200  CD2 LEU D  53      42.692  47.781 -68.492  1.00 59.68           C  
ATOM    201  N   SER D  54      39.259  46.970 -71.385  1.00 50.86           N  
ATOM    202  CA  SER D  54      38.612  45.670 -71.434  1.00 50.86           C  
ATOM    203  C   SER D  54      38.458  45.167 -72.877  1.00 50.86           C  
ATOM    204  O   SER D  54      38.606  43.969 -73.140  1.00 50.86           O  
ATOM    205  CB  SER D  54      37.208  45.688 -70.805  1.00 50.86           C  
ATOM    206  OG  SER D  54      36.621  44.398 -70.885  1.00 50.86           O  
ATOM    207  N   LYS D  55      38.160  46.074 -73.805  1.00139.10           N  
ATOM    208  CA  LYS D  55      38.058  45.693 -75.207  1.00139.10           C  
ATOM    209  C   LYS D  55      39.477  45.346 -75.661  1.00139.10           C  
ATOM    210  O   LYS D  55      39.772  44.198 -75.987  1.00139.10           O  
ATOM    211  CB  LYS D  55      37.699  46.890 -76.115  1.00139.10           C  
ATOM    212  CG  LYS D  55      36.827  47.999 -75.501  1.00139.10           C  
ATOM    213  CD  LYS D  55      35.401  47.626 -75.098  1.00139.10           C  
ATOM    214  CE  LYS D  55      34.395  47.666 -76.250  1.00139.10           C  
ATOM    215  NZ  LYS D  55      34.548  46.465 -77.098  1.00139.10           N1+
ATOM    216  N   LEU D  56      40.366  46.331 -75.658  1.00 91.51           N  
ATOM    217  CA  LEU D  56      41.747  46.102 -76.069  1.00 91.51           C  
ATOM    218  C   LEU D  56      42.312  44.791 -75.529  1.00 91.51           C  
ATOM    219  O   LEU D  56      42.892  44.006 -76.273  1.00 91.51           O  
ATOM    220  CB  LEU D  56      42.689  47.222 -75.596  1.00 91.51           C  
ATOM    221  CG  LEU D  56      44.156  47.013 -76.012  1.00 91.51           C  
ATOM    222  CD1 LEU D  56      44.321  47.114 -77.539  1.00 91.51           C  
ATOM    223  CD2 LEU D  56      45.095  47.953 -75.244  1.00 91.51           C  
ATOM    224  N   VAL D  57      42.139  44.555 -74.238  1.00112.46           N  
ATOM    225  CA  VAL D  57      42.674  43.356 -73.616  1.00112.46           C  
ATOM    226  C   VAL D  57      41.931  42.070 -73.970  1.00112.46           C  
ATOM    227  O   VAL D  57      42.250  40.995 -73.456  1.00112.46           O  
ATOM    228  CB  VAL D  57      42.700  43.569 -72.114  1.00112.46           C  
ATOM    229  CG1 VAL D  57      43.258  42.360 -71.342  1.00112.46           C  
ATOM    230  CG2 VAL D  57      43.486  44.865 -71.858  1.00112.46           C  
ATOM    231  N   GLU D  58      40.877  42.184 -74.787  1.00298.16           N  
ATOM    232  CA  GLU D  58      40.123  41.088 -75.331  1.00298.16           C  
ATOM    233  C   GLU D  58      39.000  40.609 -74.469  1.00298.16           C  
ATOM    234  O   GLU D  58      38.262  39.730 -74.900  1.00298.16           O  
ATOM    235  CB  GLU D  58      41.037  39.891 -75.669  1.00298.16           C  
ATOM    236  CG  GLU D  58      40.347  38.715 -76.367  1.00298.16           C  
ATOM    237  CD  GLU D  58      40.009  37.662 -75.319  1.00298.16           C  
ATOM    238  OE1 GLU D  58      40.326  37.897 -74.122  1.00298.16           O  
ATOM    239  OE2 GLU D  58      39.431  36.611 -75.702  1.00298.16           O1-
ATOM    240  N   SER D  59      38.740  41.223 -73.303  1.00 94.43           N  
ATOM    241  CA  SER D  59      37.620  40.772 -72.522  1.00 94.43           C  
ATOM    242  C   SER D  59      36.378  40.952 -73.343  1.00 94.43           C  
ATOM    243  O   SER D  59      35.491  40.100 -73.332  1.00 94.43           O  
ATOM    244  CB  SER D  59      37.437  41.575 -71.223  1.00 94.43           C  
ATOM    245  OG  SER D  59      36.322  41.080 -70.496  1.00 94.43           O  
ATOM    246  N   VAL D  60      36.288  42.062 -74.102  1.00116.87           N  
ATOM    247  CA  VAL D  60      35.137  42.277 -74.932  1.00116.87           C  
ATOM    248  C   VAL D  60      35.613  42.342 -76.356  1.00116.87           C  
ATOM    249  O   VAL D  60      36.803  42.507 -76.616  1.00116.87           O  
ATOM    250  CB  VAL D  60      34.379  43.525 -74.620  1.00116.87           C  
ATOM    251  CG1 VAL D  60      35.304  44.702 -74.910  1.00116.87           C  
ATOM    252  CG2 VAL D  60      33.074  43.538 -75.434  1.00116.87           C  
ATOM    253  N   ASP D  61      34.686  42.183 -77.323  1.00179.91           N  
ATOM    254  CA  ASP D  61      35.035  42.100 -78.719  1.00179.91           C  
ATOM    255  C   ASP D  61      35.426  43.437 -79.283  1.00179.91           C  
ATOM    256  O   ASP D  61      34.896  44.478 -78.898  1.00179.91           O  
ATOM    257  CB  ASP D  61      33.885  41.554 -79.586  1.00179.91           C  
ATOM    258  CG  ASP D  61      34.430  41.143 -80.948  1.00179.91           C  
ATOM    259  OD1 ASP D  61      35.678  41.048 -81.091  1.00179.91           O  
ATOM    260  OD2 ASP D  61      33.598  40.911 -81.866  1.00179.91           O1-
ATOM    261  N   ARG D  62      36.395  43.413 -80.228  1.00161.42           N  
ATOM    262  CA  ARG D  62      36.871  44.576 -80.931  1.00161.42           C  
ATOM    263  C   ARG D  62      37.626  44.087 -82.139  1.00161.42           C  
ATOM    264  O   ARG D  62      38.264  43.038 -82.080  1.00161.42           O  
ATOM    265  CB  ARG D  62      37.838  45.426 -80.091  1.00161.42           C  
ATOM    266  CG  ARG D  62      37.152  46.283 -79.026  1.00161.42           C  
ATOM    267  CD  ARG D  62      36.777  47.677 -79.536  1.00161.42           C  
ATOM    268  NE  ARG D  62      36.120  48.409 -78.417  1.00161.42           N  
ATOM    269  CZ  ARG D  62      35.973  49.764 -78.481  1.00161.42           C  
ATOM    270  NH1 ARG D  62      36.429  50.449 -79.570  1.00161.42           N1+
ATOM    271  NH2 ARG D  62      35.371  50.435 -77.456  1.00161.42           N  
ATOM    272  N   PHE D  63      37.606  44.863 -83.251  1.00125.35           N  
ATOM    273  CA  PHE D  63      38.203  44.483 -84.512  1.00125.35           C  
ATOM    274  C   PHE D  63      39.701  44.417 -84.406  1.00125.35           C  
ATOM    275  O   PHE D  63      40.332  45.096 -83.605  1.00125.35           O  
ATOM    276  CB  PHE D  63      37.832  45.407 -85.687  1.00125.35           C  
ATOM    277  CG  PHE D  63      38.348  46.776 -85.411  1.00125.35           C  
ATOM    278  CD1 PHE D  63      39.650  47.105 -85.706  1.00125.35           C  
ATOM    279  CD2 PHE D  63      37.525  47.735 -84.866  1.00125.35           C  
ATOM    280  CE1 PHE D  63      40.124  48.371 -85.456  1.00125.35           C  
ATOM    281  CE2 PHE D  63      37.995  49.002 -84.614  1.00125.35           C  
ATOM    282  CZ  PHE D  63      39.298  49.322 -84.909  1.00125.35           C  
ATOM    283  N   LYS D  64      40.322  43.601 -85.273  1.00 98.49           N  
ATOM    284  CA  LYS D  64      41.713  43.249 -85.186  1.00 98.49           C  
ATOM    285  C   LYS D  64      42.674  44.407 -85.218  1.00 98.49           C  
ATOM    286  O   LYS D  64      43.584  44.391 -84.391  1.00 98.49           O  
ATOM    287  CB  LYS D  64      42.135  42.283 -86.306  1.00 98.49           C  
ATOM    288  CG  LYS D  64      41.445  40.921 -86.219  1.00 98.49           C  
ATOM    289  CD  LYS D  64      39.937  40.983 -86.468  1.00 98.49           C  
ATOM    290  CE  LYS D  64      39.244  39.622 -86.382  1.00 98.49           C  
ATOM    291  NZ  LYS D  64      37.792  39.777 -86.624  1.00 98.49           N1+
ATOM    292  N   PRO D  65      42.604  45.397 -86.077  1.00168.57           N  
ATOM    293  CA  PRO D  65      43.623  46.418 -86.033  1.00168.57           C  
ATOM    294  C   PRO D  65      43.704  47.100 -84.696  1.00168.57           C  
ATOM    295  O   PRO D  65      44.772  47.112 -84.088  1.00168.57           O  
ATOM    296  CB  PRO D  65      43.351  47.313 -87.237  1.00168.57           C  
ATOM    297  CG  PRO D  65      42.719  46.340 -88.257  1.00168.57           C  
ATOM    298  CD  PRO D  65      42.026  45.259 -87.402  1.00168.57           C  
ATOM    299  N   ASN D  66      42.573  47.659 -84.239  1.00272.38           N  
ATOM    300  CA  ASN D  66      42.322  48.221 -82.937  1.00272.38           C  
ATOM    301  C   ASN D  66      43.401  48.971 -82.189  1.00272.38           C  
ATOM    302  O   ASN D  66      43.868  48.613 -81.114  1.00272.38           O  
ATOM    303  CB  ASN D  66      41.497  47.358 -81.967  1.00272.38           C  
ATOM    304  CG  ASN D  66      40.063  47.851 -82.143  1.00272.38           C  
ATOM    305  ND2 ASN D  66      39.060  46.937 -82.188  1.00272.38           N  
ATOM    306  OD1 ASN D  66      39.852  49.059 -82.232  1.00272.38           O  
ATOM    307  N   LEU D  67      43.833  50.010 -82.868  1.00118.51           N  
ATOM    308  CA  LEU D  67      44.538  51.274 -82.815  1.00118.51           C  
ATOM    309  C   LEU D  67      43.713  52.359 -82.143  1.00118.51           C  
ATOM    310  O   LEU D  67      44.174  52.971 -81.182  1.00118.51           O  
ATOM    311  CB  LEU D  67      44.909  51.808 -84.210  1.00118.51           C  
ATOM    312  CG  LEU D  67      45.897  50.911 -84.978  1.00118.51           C  
ATOM    313  CD1 LEU D  67      47.253  50.828 -84.260  1.00118.51           C  
ATOM    314  CD2 LEU D  67      45.286  49.533 -85.275  1.00118.51           C  
ATOM    315  N   ASP D  68      42.501  52.599 -82.641  1.00 55.61           N  
ATOM    316  CA  ASP D  68      41.618  53.608 -82.049  1.00 55.61           C  
ATOM    317  C   ASP D  68      41.616  53.420 -80.535  1.00 55.61           C  
ATOM    318  O   ASP D  68      41.684  54.385 -79.771  1.00 55.61           O  
ATOM    319  CB  ASP D  68      40.165  53.477 -82.537  1.00 55.61           C  
ATOM    320  CG  ASP D  68      39.372  54.668 -82.018  1.00 55.61           C  
ATOM    321  OD1 ASP D  68      39.961  55.495 -81.271  1.00 55.61           O  
ATOM    322  OD2 ASP D  68      38.166  54.771 -82.368  1.00 55.61           O1-
ATOM    323  N   ILE D  69      41.536  52.162 -80.112  1.00 12.61           N  
ATOM    324  CA  ILE D  69      41.535  51.832 -78.700  1.00 12.61           C  
ATOM    325  C   ILE D  69      42.743  52.430 -78.012  1.00 12.61           C  
ATOM    326  O   ILE D  69      42.607  53.362 -77.225  1.00 12.61           O  
ATOM    327  CB  ILE D  69      41.574  50.352 -78.455  1.00 12.61           C  
ATOM    328  CG1 ILE D  69      40.331  49.675 -79.055  1.00 12.61           C  
ATOM    329  CG2 ILE D  69      41.731  50.124 -76.942  1.00 12.61           C  
ATOM    330  CD1 ILE D  69      40.433  48.152 -79.111  1.00 12.61           C  
ATOM    331  N   ALA D  70      43.922  51.898 -78.318  1.00 14.85           N  
ATOM    332  CA  ALA D  70      45.162  52.378 -77.720  1.00 14.85           C  
ATOM    333  C   ALA D  70      45.255  53.894 -77.719  1.00 14.85           C  
ATOM    334  O   ALA D  70      45.719  54.485 -76.752  1.00 14.85           O  
ATOM    335  CB  ALA D  70      46.409  51.842 -78.444  1.00 14.85           C  
ATOM    336  N   LYS D  71      44.824  54.534 -78.795  1.00 75.41           N  
ATOM    337  CA  LYS D  71      44.884  55.981 -78.821  1.00 75.41           C  
ATOM    338  C   LYS D  71      43.950  56.555 -77.755  1.00 75.41           C  
ATOM    339  O   LYS D  71      44.321  57.486 -77.043  1.00 75.41           O  
ATOM    340  CB  LYS D  71      44.471  56.584 -80.176  1.00 75.41           C  
ATOM    341  CG  LYS D  71      45.558  56.486 -81.251  1.00 75.41           C  
ATOM    342  CD  LYS D  71      45.879  55.058 -81.690  1.00 75.41           C  
ATOM    343  CE  LYS D  71      46.966  54.978 -82.765  1.00 75.41           C  
ATOM    344  NZ  LYS D  71      48.286  55.290 -82.174  1.00 75.41           N1+
ATOM    345  N   ASP D  72      42.746  55.997 -77.636  1.00  9.96           N  
ATOM    346  CA  ASP D  72      41.783  56.465 -76.639  1.00  9.96           C  
ATOM    347  C   ASP D  72      42.315  56.300 -75.228  1.00  9.96           C  
ATOM    348  O   ASP D  72      42.219  57.203 -74.393  1.00  9.96           O  
ATOM    349  CB  ASP D  72      40.449  55.701 -76.706  1.00  9.96           C  
ATOM    350  CG  ASP D  72      39.738  56.090 -77.995  1.00  9.96           C  
ATOM    351  OD1 ASP D  72      40.159  57.095 -78.627  1.00  9.96           O  
ATOM    352  OD2 ASP D  72      38.760  55.386 -78.364  1.00  9.96           O1-
ATOM    353  N   LEU D  73      42.867  55.127 -74.965  1.00 92.97           N  
ATOM    354  CA  LEU D  73      43.410  54.817 -73.661  1.00 92.97           C  
ATOM    355  C   LEU D  73      44.569  55.730 -73.268  1.00 92.97           C  
ATOM    356  O   LEU D  73      45.166  55.561 -72.205  1.00 92.97           O  
ATOM    357  CB  LEU D  73      43.792  53.308 -73.633  1.00 92.97           C  
ATOM    358  CG  LEU D  73      44.406  52.662 -72.368  1.00 92.97           C  
ATOM    359  CD1 LEU D  73      44.232  51.137 -72.437  1.00 92.97           C  
ATOM    360  CD2 LEU D  73      45.911  52.952 -72.217  1.00 92.97           C  
ATOM    361  N   ILE D  74      44.884  56.704 -74.119  1.00 61.91           N  
ATOM    362  CA  ILE D  74      45.956  57.657 -73.833  1.00 61.91           C  
ATOM    363  C   ILE D  74      45.377  59.059 -73.726  1.00 61.91           C  
ATOM    364  O   ILE D  74      45.820  59.869 -72.909  1.00 61.91           O  
ATOM    365  CB  ILE D  74      47.072  57.703 -74.845  1.00 61.91           C  
ATOM    366  CG1 ILE D  74      48.333  58.288 -74.188  1.00 61.91           C  
ATOM    367  CG2 ILE D  74      46.632  58.543 -76.051  1.00 61.91           C  
ATOM    368  CD1 ILE D  74      49.596  58.111 -75.028  1.00 61.91           C  
ATOM    369  N   ARG D  75      44.375  59.341 -74.547  1.00 41.07           N  
ATOM    370  CA  ARG D  75      43.726  60.637 -74.500  1.00 41.07           C  
ATOM    371  C   ARG D  75      42.969  60.715 -73.186  1.00 41.07           C  
ATOM    372  O   ARG D  75      43.025  61.720 -72.485  1.00 41.07           O  
ATOM    373  CB  ARG D  75      42.705  60.832 -75.633  1.00 41.07           C  
ATOM    374  CG  ARG D  75      42.008  62.194 -75.600  1.00 41.07           C  
ATOM    375  CD  ARG D  75      40.993  62.389 -76.727  1.00 41.07           C  
ATOM    376  NE  ARG D  75      40.401  63.747 -76.566  1.00 41.07           N  
ATOM    377  CZ  ARG D  75      39.291  63.921 -75.789  1.00 41.07           C  
ATOM    378  NH1 ARG D  75      38.723  62.851 -75.161  1.00 41.07           N1+
ATOM    379  NH2 ARG D  75      38.750  65.166 -75.642  1.00 41.07           N  
ATOM    380  N   THR D  76      42.267  59.637 -72.854  1.00 21.42           N  
ATOM    381  CA  THR D  76      41.501  59.592 -71.623  1.00 21.42           C  
ATOM    382  C   THR D  76      42.432  59.782 -70.427  1.00 21.42           C  
ATOM    383  O   THR D  76      42.161  60.612 -69.564  1.00 21.42           O  
ATOM    384  CB  THR D  76      40.889  58.220 -71.537  1.00 21.42           C  
ATOM    385  CG2 THR D  76      40.181  57.995 -70.204  1.00 21.42           C  
ATOM    386  OG1 THR D  76      40.001  58.019 -72.627  1.00 21.42           O  
ATOM    387  N   ASP D  77      43.531  59.037 -70.370  1.00  9.14           N  
ATOM    388  CA  ASP D  77      44.457  59.187 -69.251  1.00  9.14           C  
ATOM    389  C   ASP D  77      44.966  60.622 -69.105  1.00  9.14           C  
ATOM    390  O   ASP D  77      45.048  61.154 -68.001  1.00  9.14           O  
ATOM    391  CB  ASP D  77      45.694  58.283 -69.388  1.00  9.14           C  
ATOM    392  CG  ASP D  77      45.242  56.841 -69.208  1.00  9.14           C  
ATOM    393  OD1 ASP D  77      44.061  56.636 -68.819  1.00  9.14           O  
ATOM    394  OD2 ASP D  77      46.072  55.925 -69.453  1.00  9.14           O1-
ATOM    395  N   GLU D  78      45.319  61.251 -70.217  1.00 79.03           N  
ATOM    396  CA  GLU D  78      45.789  62.620 -70.147  1.00 79.03           C  
ATOM    397  C   GLU D  78      44.663  63.513 -69.626  1.00 79.03           C  
ATOM    398  O   GLU D  78      44.894  64.365 -68.776  1.00 79.03           O  
ATOM    399  CB  GLU D  78      46.225  63.162 -71.522  1.00 79.03           C  
ATOM    400  CG  GLU D  78      46.895  64.539 -71.474  1.00 79.03           C  
ATOM    401  CD  GLU D  78      45.815  65.605 -71.353  1.00 79.03           C  
ATOM    402  OE1 GLU D  78      45.056  65.793 -72.342  1.00 79.03           O  
ATOM    403  OE2 GLU D  78      45.731  66.243 -70.270  1.00 79.03           O1-
ATOM    404  N   ALA D  79      43.450  63.314 -70.130  1.00  7.83           N  
ATOM    405  CA  ALA D  79      42.310  64.104 -69.680  1.00  7.83           C  
ATOM    406  C   ALA D  79      42.078  63.967 -68.178  1.00  7.83           C  
ATOM    407  O   ALA D  79      41.735  64.939 -67.503  1.00  7.83           O  
ATOM    408  CB  ALA D  79      41.001  63.697 -70.378  1.00  7.83           C  
ATOM    409  N   LEU D  80      42.253  62.755 -67.661  1.00102.79           N  
ATOM    410  CA  LEU D  80      42.062  62.508 -66.246  1.00102.79           C  
ATOM    411  C   LEU D  80      43.081  63.313 -65.448  1.00102.79           C  
ATOM    412  O   LEU D  80      42.716  64.077 -64.554  1.00102.79           O  
ATOM    413  CB  LEU D  80      42.305  61.019 -65.943  1.00102.79           C  
ATOM    414  CG  LEU D  80      42.005  60.564 -64.511  1.00102.79           C  
ATOM    415  CD1 LEU D  80      40.501  60.616 -64.218  1.00102.79           C  
ATOM    416  CD2 LEU D  80      42.596  59.171 -64.260  1.00102.79           C  
ATOM    417  N   PHE D  81      44.358  63.155 -65.778  1.00 68.97           N  
ATOM    418  CA  PHE D  81      45.406  63.900 -65.094  1.00 68.97           C  
ATOM    419  C   PHE D  81      45.114  65.404 -65.109  1.00 68.97           C  
ATOM    420  O   PHE D  81      45.110  66.053 -64.062  1.00 68.97           O  
ATOM    421  CB  PHE D  81      46.807  63.678 -65.689  1.00 68.97           C  
ATOM    422  CG  PHE D  81      47.241  62.297 -65.335  1.00 68.97           C  
ATOM    423  CD1 PHE D  81      47.746  62.027 -64.084  1.00 68.97           C  
ATOM    424  CD2 PHE D  81      47.156  61.274 -66.251  1.00 68.97           C  
ATOM    425  CE1 PHE D  81      48.152  60.757 -63.749  1.00 68.97           C  
ATOM    426  CE2 PHE D  81      47.560  60.001 -65.922  1.00 68.97           C  
ATOM    427  CZ  PHE D  81      48.058  59.740 -64.669  1.00 68.97           C  
ATOM    428  N   GLU D  82      44.868  65.960 -66.292  1.00 56.82           N  
ATOM    429  CA  GLU D  82      44.565  67.380 -66.406  1.00 56.82           C  
ATOM    430  C   GLU D  82      43.423  67.724 -65.469  1.00 56.82           C  
ATOM    431  O   GLU D  82      43.513  68.656 -64.673  1.00 56.82           O  
ATOM    432  CB  GLU D  82      44.198  67.839 -67.831  1.00 56.82           C  
ATOM    433  CG  GLU D  82      42.907  67.246 -68.389  1.00 56.82           C  
ATOM    434  CD  GLU D  82      42.700  67.805 -69.790  1.00 56.82           C  
ATOM    435  OE1 GLU D  82      43.562  68.606 -70.239  1.00 56.82           O  
ATOM    436  OE2 GLU D  82      41.680  67.434 -70.430  1.00 56.82           O1-
ATOM    437  N   ASN D  83      42.346  66.957 -65.567  1.00 27.28           N  
ATOM    438  CA  ASN D  83      41.169  67.184 -64.742  1.00 27.28           C  
ATOM    439  C   ASN D  83      41.517  67.107 -63.254  1.00 27.28           C  
ATOM    440  O   ASN D  83      41.112  67.964 -62.461  1.00 27.28           O  
ATOM    441  CB  ASN D  83      40.059  66.152 -65.002  1.00 27.28           C  
ATOM    442  CG  ASN D  83      39.540  66.367 -66.417  1.00 27.28           C  
ATOM    443  ND2 ASN D  83      39.402  67.657 -66.823  1.00 27.28           N  
ATOM    444  OD1 ASN D  83      39.264  65.412 -67.142  1.00 27.28           O  
ATOM    445  N   VAL D  84      42.287  66.096 -62.876  1.00 66.07           N  
ATOM    446  CA  VAL D  84      42.658  65.949 -61.481  1.00 66.07           C  
ATOM    447  C   VAL D  84      43.420  67.180 -60.986  1.00 66.07           C  
ATOM    448  O   VAL D  84      43.131  67.694 -59.910  1.00 66.07           O  
ATOM    449  CB  VAL D  84      43.459  64.713 -61.154  1.00 66.07           C  
ATOM    450  CG1 VAL D  84      44.916  64.880 -61.605  1.00 66.07           C  
ATOM    451  CG2 VAL D  84      43.318  64.448 -59.645  1.00 66.07           C  
ATOM    452  N   LYS D  85      44.386  67.652 -61.770  1.00113.73           N  
ATOM    453  CA  LYS D  85      45.175  68.832 -61.406  1.00113.73           C  
ATOM    454  C   LYS D  85      44.290  70.038 -61.146  1.00113.73           C  
ATOM    455  O   LYS D  85      44.388  70.682 -60.104  1.00113.73           O  
ATOM    456  CB  LYS D  85      46.186  69.216 -62.506  1.00113.73           C  
ATOM    457  CG  LYS D  85      47.251  70.234 -62.079  1.00113.73           C  
ATOM    458  CD  LYS D  85      46.708  71.618 -61.715  1.00113.73           C  
ATOM    459  CE  LYS D  85      47.793  72.610 -61.293  1.00113.73           C  
ATOM    460  NZ  LYS D  85      48.399  72.184 -60.012  1.00113.73           N1+
ATOM    461  N   LEU D  86      43.425  70.345 -62.101  1.00 62.50           N  
ATOM    462  CA  LEU D  86      42.528  71.477 -61.960  1.00 62.50           C  
ATOM    463  C   LEU D  86      41.740  71.416 -60.651  1.00 62.50           C  
ATOM    464  O   LEU D  86      41.170  72.421 -60.212  1.00 62.50           O  
ATOM    465  CB  LEU D  86      41.519  71.618 -63.115  1.00 62.50           C  
ATOM    466  CG  LEU D  86      42.124  72.209 -64.404  1.00 62.50           C  
ATOM    467  CD1 LEU D  86      42.501  73.686 -64.207  1.00 62.50           C  
ATOM    468  CD2 LEU D  86      43.303  71.375 -64.923  1.00 62.50           C  
ATOM    469  N   LEU D  87      41.709  70.241 -60.030  1.00 66.18           N  
ATOM    470  CA  LEU D  87      40.953  70.065 -58.799  1.00 66.18           C  
ATOM    471  C   LEU D  87      41.717  70.429 -57.534  1.00 66.18           C  
ATOM    472  O   LEU D  87      41.107  70.577 -56.470  1.00 66.18           O  
ATOM    473  CB  LEU D  87      40.537  68.587 -58.638  1.00 66.18           C  
ATOM    474  CG  LEU D  87      39.723  68.237 -57.375  1.00 66.18           C  
ATOM    475  CD1 LEU D  87      38.287  68.784 -57.446  1.00 66.18           C  
ATOM    476  CD2 LEU D  87      39.763  66.726 -57.096  1.00 66.18           C  
ATOM    477  N   ALA D  88      43.035  70.586 -57.646  1.00 11.00           N  
ATOM    478  CA  ALA D  88      43.878  70.889 -56.484  1.00 11.00           C  
ATOM    479  C   ALA D  88      43.438  72.072 -55.618  1.00 11.00           C  
ATOM    480  O   ALA D  88      43.354  71.962 -54.383  1.00 11.00           O  
ATOM    481  CB  ALA D  88      45.340  71.154 -56.883  1.00 11.00           C  
ATOM    482  N   GLU D  89      43.145  73.215 -56.248  1.00 47.23           N  
ATOM    483  CA  GLU D  89      42.711  74.398 -55.506  1.00 47.23           C  
ATOM    484  C   GLU D  89      41.588  74.029 -54.545  1.00 47.23           C  
ATOM    485  O   GLU D  89      41.611  74.400 -53.380  1.00 47.23           O  
ATOM    486  CB  GLU D  89      42.176  75.506 -56.429  1.00 47.23           C  
ATOM    487  CG  GLU D  89      43.248  76.124 -57.330  1.00 47.23           C  
ATOM    488  CD  GLU D  89      43.621  75.098 -58.391  1.00 47.23           C  
ATOM    489  OE1 GLU D  89      42.817  74.910 -59.342  1.00 47.23           O  
ATOM    490  OE2 GLU D  89      44.713  74.483 -58.259  1.00 47.23           O1-
ATOM    491  N   TYR D  90      40.608  73.290 -55.044  1.00132.88           N  
ATOM    492  CA  TYR D  90      39.474  72.866 -54.226  1.00132.88           C  
ATOM    493  C   TYR D  90      39.940  72.073 -53.009  1.00132.88           C  
ATOM    494  O   TYR D  90      39.518  72.340 -51.883  1.00132.88           O  
ATOM    495  CB  TYR D  90      38.526  71.996 -55.061  1.00132.88           C  
ATOM    496  CG  TYR D  90      38.587  72.550 -56.453  1.00132.88           C  
ATOM    497  CD1 TYR D  90      38.448  73.893 -56.735  1.00132.88           C  
ATOM    498  CD2 TYR D  90      38.775  71.686 -57.505  1.00132.88           C  
ATOM    499  CE1 TYR D  90      38.512  74.353 -58.027  1.00132.88           C  
ATOM    500  CE2 TYR D  90      38.836  72.135 -58.801  1.00132.88           C  
ATOM    501  CZ  TYR D  90      38.708  73.475 -59.062  1.00132.88           C  
ATOM    502  OH  TYR D  90      38.771  73.952 -60.388  1.00132.88           O  
ATOM    503  N   ASP D  91      40.810  71.097 -53.239  1.00 33.85           N  
ATOM    504  CA  ASP D  91      41.306  70.276 -52.143  1.00 33.85           C  
ATOM    505  C   ASP D  91      42.224  71.020 -51.209  1.00 33.85           C  
ATOM    506  O   ASP D  91      42.484  70.540 -50.108  1.00 33.85           O  
ATOM    507  CB  ASP D  91      42.131  69.108 -52.700  1.00 33.85           C  
ATOM    508  CG  ASP D  91      41.235  68.356 -53.671  1.00 33.85           C  
ATOM    509  OD1 ASP D  91      40.096  68.007 -53.267  1.00 33.85           O  
ATOM    510  OD2 ASP D  91      41.678  68.114 -54.825  1.00 33.85           O1-
ATOM    511  N   ASN D  92      42.731  72.171 -51.650  1.00 22.35           N  
ATOM    512  CA  ASN D  92      43.603  72.979 -50.797  1.00 22.35           C  
ATOM    513  C   ASN D  92      42.735  73.760 -49.819  1.00 22.35           C  
ATOM    514  O   ASN D  92      43.026  73.797 -48.625  1.00 22.35           O  
ATOM    515  CB  ASN D  92      44.369  74.004 -51.636  1.00 22.35           C  
ATOM    516  CG  ASN D  92      45.152  73.201 -52.662  1.00 22.35           C  
ATOM    517  ND2 ASN D  92      45.646  73.878 -53.733  1.00 22.35           N  
ATOM    518  OD1 ASN D  92      45.319  71.992 -52.506  1.00 22.35           O  
ATOM    519  N   ILE D  93      41.669  74.378 -50.323  1.00 85.98           N  
ATOM    520  CA  ILE D  93      40.756  75.103 -49.459  1.00 85.98           C  
ATOM    521  C   ILE D  93      40.340  74.131 -48.364  1.00 85.98           C  
ATOM    522  O   ILE D  93      40.293  74.485 -47.193  1.00 85.98           O  
ATOM    523  CB  ILE D  93      39.495  75.673 -50.012  1.00 85.98           C  
ATOM    524  CG1 ILE D  93      38.877  76.435 -48.822  1.00 85.98           C  
ATOM    525  CG2 ILE D  93      38.594  74.557 -50.565  1.00 85.98           C  
ATOM    526  CD1 ILE D  93      37.723  77.366 -49.141  1.00 85.98           C  
ATOM    527  N   TYR D  94      40.043  72.900 -48.749  1.00124.76           N  
ATOM    528  CA  TYR D  94      39.653  71.891 -47.780  1.00124.76           C  
ATOM    529  C   TYR D  94      40.759  71.694 -46.757  1.00124.76           C  
ATOM    530  O   TYR D  94      40.497  71.484 -45.572  1.00124.76           O  
ATOM    531  CB  TYR D  94      39.289  70.527 -48.378  1.00124.76           C  
ATOM    532  CG  TYR D  94      38.247  70.032 -47.434  1.00124.76           C  
ATOM    533  CD1 TYR D  94      36.937  70.391 -47.663  1.00124.76           C  
ATOM    534  CD2 TYR D  94      38.541  69.266 -46.330  1.00124.76           C  
ATOM    535  CE1 TYR D  94      35.927  69.983 -46.828  1.00124.76           C  
ATOM    536  CE2 TYR D  94      37.531  68.854 -45.487  1.00124.76           C  
ATOM    537  CZ  TYR D  94      36.225  69.210 -45.734  1.00124.76           C  
ATOM    538  OH  TYR D  94      35.192  68.788 -44.870  1.00124.76           O  
ATOM    539  N   ARG D  95      41.997  71.751 -47.234  1.00123.24           N  
ATOM    540  CA  ARG D  95      43.169  71.577 -46.388  1.00123.24           C  
ATOM    541  C   ARG D  95      43.184  72.704 -45.355  1.00123.24           C  
ATOM    542  O   ARG D  95      43.572  72.506 -44.202  1.00123.24           O  
ATOM    543  CB  ARG D  95      44.587  71.630 -47.015  1.00123.24           C  
ATOM    544  CG  ARG D  95      45.196  73.013 -47.271  1.00123.24           C  
ATOM    545  CD  ARG D  95      46.397  72.992 -48.209  1.00123.24           C  
ATOM    546  NE  ARG D  95      46.187  73.929 -49.347  1.00123.24           N  
ATOM    547  CZ  ARG D  95      47.118  73.924 -50.347  1.00123.24           C  
ATOM    548  NH1 ARG D  95      48.115  72.991 -50.322  1.00123.24           N1+
ATOM    549  NH2 ARG D  95      47.088  74.851 -51.347  1.00123.24           N  
ATOM    550  N   ASN D  96      42.753  73.886 -45.782  1.00 52.06           N  
ATOM    551  CA  ASN D  96      42.692  75.035 -44.902  1.00 52.06           C  
ATOM    552  C   ASN D  96      41.578  74.825 -43.880  1.00 52.06           C  
ATOM    553  O   ASN D  96      41.798  74.912 -42.673  1.00 52.06           O  
ATOM    554  CB  ASN D  96      42.370  76.345 -45.640  1.00 52.06           C  
ATOM    555  CG  ASN D  96      42.369  77.469 -44.612  1.00 52.06           C  
ATOM    556  ND2 ASN D  96      41.306  78.318 -44.633  1.00 52.06           N  
ATOM    557  OD1 ASN D  96      43.292  77.586 -43.807  1.00 52.06           O  
ATOM    558  N   LEU D  97      40.377  74.555 -44.376  1.00102.01           N  
ATOM    559  CA  LEU D  97      39.232  74.342 -43.518  1.00102.01           C  
ATOM    560  C   LEU D  97      39.540  73.305 -42.463  1.00102.01           C  
ATOM    561  O   LEU D  97      39.017  73.354 -41.359  1.00102.01           O  
ATOM    562  CB  LEU D  97      38.010  73.832 -44.303  1.00102.01           C  
ATOM    563  CG  LEU D  97      36.766  73.566 -43.431  1.00102.01           C  
ATOM    564  CD1 LEU D  97      36.206  74.858 -42.820  1.00102.01           C  
ATOM    565  CD2 LEU D  97      35.708  72.763 -44.206  1.00102.01           C  
ATOM    566  N   GLN D  98      40.394  72.351 -42.791  1.00 90.34           N  
ATOM    567  CA  GLN D  98      40.703  71.330 -41.813  1.00 90.34           C  
ATOM    568  C   GLN D  98      41.597  71.909 -40.736  1.00 90.34           C  
ATOM    569  O   GLN D  98      41.484  71.544 -39.565  1.00 90.34           O  
ATOM    570  CB  GLN D  98      41.455  70.134 -42.422  1.00 90.34           C  
ATOM    571  CG  GLN D  98      40.615  69.314 -43.403  1.00 90.34           C  
ATOM    572  CD  GLN D  98      39.562  68.566 -42.598  1.00 90.34           C  
ATOM    573  NE2 GLN D  98      38.848  67.618 -43.261  1.00 90.34           N  
ATOM    574  OE1 GLN D  98      39.381  68.818 -41.408  1.00 90.34           O  
ATOM    575  N   LYS D  99      42.491  72.809 -41.143  1.00111.92           N  
ATOM    576  CA  LYS D  99      43.403  73.463 -40.215  1.00111.92           C  
ATOM    577  C   LYS D  99      42.519  74.235 -39.259  1.00111.92           C  
ATOM    578  O   LYS D  99      42.456  73.924 -38.073  1.00111.92           O  
ATOM    579  CB  LYS D  99      44.324  74.475 -40.926  1.00111.92           C  
ATOM    580  CG  LYS D  99      45.060  75.447 -39.998  1.00111.92           C  
ATOM    581  CD  LYS D  99      46.030  74.787 -39.019  1.00111.92           C  
ATOM    582  CE  LYS D  99      45.346  74.320 -37.732  1.00111.92           C  
ATOM    583  NZ  LYS D  99      46.312  73.604 -36.871  1.00111.92           N1+
ATOM    584  N   ILE D 100      41.818  75.232 -39.801  1.00 73.65           N  
ATOM    585  CA  ILE D 100      40.920  76.073 -39.021  1.00 73.65           C  
ATOM    586  C   ILE D 100      40.110  75.268 -38.027  1.00 73.65           C  
ATOM    587  O   ILE D 100      40.148  75.530 -36.827  1.00 73.65           O  
ATOM    588  CB  ILE D 100      40.028  76.904 -39.896  1.00 73.65           C  
ATOM    589  CG1 ILE D 100      39.116  76.023 -40.762  1.00 73.65           C  
ATOM    590  CG2 ILE D 100      40.944  77.822 -40.726  1.00 73.65           C  
ATOM    591  CD1 ILE D 100      38.152  76.817 -41.644  1.00 73.65           C  
ATOM    592  N   ASP D 101      39.383  74.278 -38.520  1.00 50.26           N  
ATOM    593  CA  ASP D 101      38.569  73.458 -37.649  1.00 50.26           C  
ATOM    594  C   ASP D 101      39.381  72.768 -36.567  1.00 50.26           C  
ATOM    595  O   ASP D 101      38.949  72.683 -35.422  1.00 50.26           O  
ATOM    596  CB  ASP D 101      37.802  72.368 -38.422  1.00 50.26           C  
ATOM    597  CG  ASP D 101      36.747  71.775 -37.499  1.00 50.26           C  
ATOM    598  OD1 ASP D 101      36.619  72.277 -36.351  1.00 50.26           O  
ATOM    599  OD2 ASP D 101      36.056  70.812 -37.929  1.00 50.26           O1-
ATOM    600  N   LYS D 102      40.559  72.276 -36.916  1.00109.16           N  
ATOM    601  CA  LYS D 102      41.382  71.616 -35.920  1.00109.16           C  
ATOM    602  C   LYS D 102      41.689  72.617 -34.830  1.00109.16           C  
ATOM    603  O   LYS D 102      41.584  72.307 -33.644  1.00109.16           O  
ATOM    604  CB  LYS D 102      42.710  71.057 -36.465  1.00109.16           C  
ATOM    605  CG  LYS D 102      42.640  69.587 -36.897  1.00109.16           C  
ATOM    606  CD  LYS D 102      41.666  69.283 -38.035  1.00109.16           C  
ATOM    607  CE  LYS D 102      40.211  69.163 -37.577  1.00109.16           C  
ATOM    608  NZ  LYS D 102      40.049  67.965 -36.722  1.00109.16           N1+
ATOM    609  N   ASP D 103      42.071  73.825 -35.241  1.00 53.38           N  
ATOM    610  CA  ASP D 103      42.386  74.888 -34.296  1.00 53.38           C  
ATOM    611  C   ASP D 103      41.194  75.094 -33.390  1.00 53.38           C  
ATOM    612  O   ASP D 103      41.260  74.871 -32.182  1.00 53.38           O  
ATOM    613  CB  ASP D 103      42.635  76.233 -34.998  1.00 53.38           C  
ATOM    614  CG  ASP D 103      43.075  77.243 -33.952  1.00 53.38           C  
ATOM    615  OD1 ASP D 103      43.651  76.813 -32.917  1.00 53.38           O  
ATOM    616  OD2 ASP D 103      42.832  78.460 -34.171  1.00 53.38           O1-
ATOM    617  N   SER D 104      40.095  75.513 -33.998  1.00 11.56           N  
ATOM    618  CA  SER D 104      38.875  75.774 -33.274  1.00 11.56           C  
ATOM    619  C   SER D 104      38.588  74.716 -32.214  1.00 11.56           C  
ATOM    620  O   SER D 104      38.280  75.041 -31.074  1.00 11.56           O  
ATOM    621  CB  SER D 104      37.639  75.841 -34.185  1.00 11.56           C  
ATOM    622  OG  SER D 104      37.335  74.562 -34.717  1.00 11.56           O  
ATOM    623  N   GLU D 105      38.700  73.445 -32.572  1.00 48.14           N  
ATOM    624  CA  GLU D 105      38.424  72.404 -31.595  1.00 48.14           C  
ATOM    625  C   GLU D 105      39.472  72.409 -30.496  1.00 48.14           C  
ATOM    626  O   GLU D 105      39.150  72.263 -29.324  1.00 48.14           O  
ATOM    627  CB  GLU D 105      38.398  70.993 -32.205  1.00 48.14           C  
ATOM    628  CG  GLU D 105      37.945  69.927 -31.206  1.00 48.14           C  
ATOM    629  CD  GLU D 105      36.472  70.169 -30.905  1.00 48.14           C  
ATOM    630  OE1 GLU D 105      35.838  70.962 -31.651  1.00 48.14           O  
ATOM    631  OE2 GLU D 105      35.960  69.566 -29.924  1.00 48.14           O1-
ATOM    632  N   GLU D 106      40.730  72.592 -30.871  1.00 44.88           N  
ATOM    633  CA  GLU D 106      41.795  72.609 -29.880  1.00 44.88           C  
ATOM    634  C   GLU D 106      41.534  73.682 -28.822  1.00 44.88           C  
ATOM    635  O   GLU D 106      41.663  73.434 -27.615  1.00 44.88           O  
ATOM    636  CB  GLU D 106      43.174  72.896 -30.498  1.00 44.88           C  
ATOM    637  CG  GLU D 106      44.324  72.782 -29.495  1.00 44.88           C  
ATOM    638  CD  GLU D 106      44.515  71.307 -29.170  1.00 44.88           C  
ATOM    639  OE1 GLU D 106      43.751  70.476 -29.729  1.00 44.88           O  
ATOM    640  OE2 GLU D 106      45.426  70.993 -28.358  1.00 44.88           O1-
ATOM    641  N   LEU D 107      41.168  74.875 -29.292  1.00 37.44           N  
ATOM    642  CA  LEU D 107      40.881  75.999 -28.415  1.00 37.44           C  
ATOM    643  C   LEU D 107      39.741  75.658 -27.468  1.00 37.44           C  
ATOM    644  O   LEU D 107      39.892  75.724 -26.250  1.00 37.44           O  
ATOM    645  CB  LEU D 107      40.507  77.196 -29.288  1.00 37.44           C  
ATOM    646  CG  LEU D 107      41.413  77.383 -30.523  1.00 37.44           C  
ATOM    647  CD1 LEU D 107      41.254  78.796 -31.103  1.00 37.44           C  
ATOM    648  CD2 LEU D 107      42.867  76.947 -30.281  1.00 37.44           C  
ATOM    649  N   ASP D 108      38.594  75.298 -28.028  1.00 51.28           N  
ATOM    650  CA  ASP D 108      37.451  74.945 -27.209  1.00 51.28           C  
ATOM    651  C   ASP D 108      37.886  73.891 -26.207  1.00 51.28           C  
ATOM    652  O   ASP D 108      37.309  73.758 -25.133  1.00 51.28           O  
ATOM    653  CB  ASP D 108      36.308  74.303 -28.021  1.00 51.28           C  
ATOM    654  CG  ASP D 108      35.009  74.370 -27.226  1.00 51.28           C  
ATOM    655  OD1 ASP D 108      35.067  74.580 -25.985  1.00 51.28           O  
ATOM    656  OD2 ASP D 108      33.932  74.220 -27.862  1.00 51.28           O1-
ATOM    657  N   SER D 109      38.927  73.152 -26.554  1.00 43.33           N  
ATOM    658  CA  SER D 109      39.404  72.132 -25.651  1.00 43.33           C  
ATOM    659  C   SER D 109      40.011  72.783 -24.436  1.00 43.33           C  
ATOM    660  O   SER D 109      39.673  72.445 -23.305  1.00 43.33           O  
ATOM    661  CB  SER D 109      40.489  71.243 -26.281  1.00 43.33           C  
ATOM    662  OG  SER D 109      40.916  70.259 -25.349  1.00 43.33           O  
ATOM    663  N   LYS D 110      40.906  73.733 -24.675  1.00 42.17           N  
ATOM    664  CA  LYS D 110      41.577  74.451 -23.600  1.00 42.17           C  
ATOM    665  C   LYS D 110      40.570  75.128 -22.686  1.00 42.17           C  
ATOM    666  O   LYS D 110      40.726  75.115 -21.464  1.00 42.17           O  
ATOM    667  CB  LYS D 110      42.568  75.523 -24.078  1.00 42.17           C  
ATOM    668  CG  LYS D 110      43.893  74.923 -24.551  1.00 42.17           C  
ATOM    669  CD  LYS D 110      44.864  75.950 -25.134  1.00 42.17           C  
ATOM    670  CE  LYS D 110      46.254  75.381 -25.432  1.00 42.17           C  
ATOM    671  NZ  LYS D 110      46.986  75.137 -24.169  1.00 42.17           N1+
ATOM    672  N   THR D 111      39.536  75.724 -23.268  1.00 90.47           N  
ATOM    673  CA  THR D 111      38.525  76.362 -22.444  1.00 90.47           C  
ATOM    674  C   THR D 111      37.906  75.295 -21.548  1.00 90.47           C  
ATOM    675  O   THR D 111      37.839  75.465 -20.338  1.00 90.47           O  
ATOM    676  CB  THR D 111      37.464  77.110 -23.152  1.00 90.47           C  
ATOM    677  CG2 THR D 111      36.626  76.125 -23.958  1.00 90.47           C  
ATOM    678  OG1 THR D 111      36.677  77.777 -22.178  1.00 90.47           O  
ATOM    679  N   ARG D 112      37.476  74.184 -22.139  1.00 47.30           N  
ATOM    680  CA  ARG D 112      36.884  73.097 -21.364  1.00 47.30           C  
ATOM    681  C   ARG D 112      37.840  72.671 -20.266  1.00 47.30           C  
ATOM    682  O   ARG D 112      37.469  72.564 -19.101  1.00 47.30           O  
ATOM    683  CB  ARG D 112      36.627  71.843 -22.219  1.00 47.30           C  
ATOM    684  CG  ARG D 112      35.691  72.072 -23.407  1.00 47.30           C  
ATOM    685  CD  ARG D 112      35.459  70.810 -24.241  1.00 47.30           C  
ATOM    686  NE  ARG D 112      34.635  71.191 -25.423  1.00 47.30           N  
ATOM    687  CZ  ARG D 112      34.824  70.550 -26.614  1.00 47.30           C  
ATOM    688  NH1 ARG D 112      35.753  69.554 -26.710  1.00 47.30           N1+
ATOM    689  NH2 ARG D 112      34.093  70.908 -27.709  1.00 47.30           N  
ATOM    690  N   LYS D 113      39.080  72.426 -20.655  1.00 71.03           N  
ATOM    691  CA  LYS D 113      40.096  71.993 -19.722  1.00 71.03           C  
ATOM    692  C   LYS D 113      40.177  72.890 -18.478  1.00 71.03           C  
ATOM    693  O   LYS D 113      40.410  72.403 -17.373  1.00 71.03           O  
ATOM    694  CB  LYS D 113      41.498  71.966 -20.354  1.00 71.03           C  
ATOM    695  CG  LYS D 113      42.590  71.476 -19.400  1.00 71.03           C  
ATOM    696  CD  LYS D 113      42.462  69.998 -19.029  1.00 71.03           C  
ATOM    697  CE  LYS D 113      43.554  69.509 -18.075  1.00 71.03           C  
ATOM    698  NZ  LYS D 113      44.868  69.532 -18.756  1.00 71.03           N1+
ATOM    699  N   ILE D 114      39.980  74.194 -18.658  1.00 67.33           N  
ATOM    700  CA  ILE D 114      40.033  75.138 -17.545  1.00 67.33           C  
ATOM    701  C   ILE D 114      38.782  75.060 -16.672  1.00 67.33           C  
ATOM    702  O   ILE D 114      38.869  75.086 -15.446  1.00 67.33           O  
ATOM    703  CB  ILE D 114      40.095  76.563 -18.019  1.00 67.33           C  
ATOM    704  CG1 ILE D 114      41.355  76.821 -18.862  1.00 67.33           C  
ATOM    705  CG2 ILE D 114      39.987  77.471 -16.783  1.00 67.33           C  
ATOM    706  CD1 ILE D 114      42.659  76.668 -18.083  1.00 67.33           C  
ATOM    707  N   LEU D 115      37.619  74.980 -17.307  1.00 69.77           N  
ATOM    708  CA  LEU D 115      36.369  74.883 -16.576  1.00 69.77           C  
ATOM    709  C   LEU D 115      36.433  73.656 -15.665  1.00 69.77           C  
ATOM    710  O   LEU D 115      35.946  73.685 -14.534  1.00 69.77           O  
ATOM    711  CB  LEU D 115      35.086  74.519 -17.361  1.00 69.77           C  
ATOM    712  CG  LEU D 115      34.479  75.506 -18.365  1.00 69.77           C  
ATOM    713  CD1 LEU D 115      35.186  75.456 -19.721  1.00 69.77           C  
ATOM    714  CD2 LEU D 115      32.961  75.306 -18.483  1.00 69.77           C  
ATOM    715  N   GLU D 116      37.039  72.578 -16.159  1.00  8.73           N  
ATOM    716  CA  GLU D 116      37.173  71.363 -15.365  1.00  8.73           C  
ATOM    717  C   GLU D 116      37.846  71.734 -14.064  1.00  8.73           C  
ATOM    718  O   GLU D 116      37.265  71.603 -12.991  1.00  8.73           O  
ATOM    719  CB  GLU D 116      38.048  70.301 -16.053  1.00  8.73           C  
ATOM    720  CG  GLU D 116      37.433  69.741 -17.338  1.00  8.73           C  
ATOM    721  CD  GLU D 116      38.396  68.711 -17.912  1.00  8.73           C  
ATOM    722  OE1 GLU D 116      39.386  68.370 -17.210  1.00  8.73           O  
ATOM    723  OE2 GLU D 116      38.154  68.251 -19.059  1.00  8.73           O1-
ATOM    724  N   ILE D 117      39.087  72.194 -14.190  1.00 85.18           N  
ATOM    725  CA  ILE D 117      39.911  72.602 -13.061  1.00 85.18           C  
ATOM    726  C   ILE D 117      39.123  73.427 -12.053  1.00 85.18           C  
ATOM    727  O   ILE D 117      39.191  73.179 -10.853  1.00 85.18           O  
ATOM    728  CB  ILE D 117      41.230  73.282 -13.359  1.00 85.18           C  
ATOM    729  CG1 ILE D 117      41.091  74.691 -13.938  1.00 85.18           C  
ATOM    730  CG2 ILE D 117      42.029  72.327 -14.260  1.00 85.18           C  
ATOM    731  CD1 ILE D 117      42.403  75.474 -13.957  1.00 85.18           C  
ATOM    732  N   LEU D 118      38.379  74.416 -12.533  1.00101.61           N  
ATOM    733  CA  LEU D 118      37.604  75.230 -11.614  1.00101.61           C  
ATOM    734  C   LEU D 118      36.697  74.322 -10.796  1.00101.61           C  
ATOM    735  O   LEU D 118      36.681  74.408  -9.569  1.00101.61           O  
ATOM    736  CB  LEU D 118      36.799  76.248 -12.443  1.00101.61           C  
ATOM    737  CG  LEU D 118      36.368  77.505 -11.684  1.00101.61           C  
ATOM    738  CD1 LEU D 118      35.502  77.138 -10.496  1.00101.61           C  
ATOM    739  CD2 LEU D 118      37.576  78.375 -11.301  1.00101.61           C  
ATOM    740  N   ASN D 119      35.966  73.432 -11.464  1.00 10.05           N  
ATOM    741  CA  ASN D 119      35.076  72.506 -10.766  1.00 10.05           C  
ATOM    742  C   ASN D 119      35.837  71.620  -9.782  1.00 10.05           C  
ATOM    743  O   ASN D 119      35.406  71.424  -8.651  1.00 10.05           O  
ATOM    744  CB  ASN D 119      34.330  71.570 -11.732  1.00 10.05           C  
ATOM    745  CG  ASN D 119      33.355  72.410 -12.543  1.00 10.05           C  
ATOM    746  ND2 ASN D 119      33.387  72.244 -13.892  1.00 10.05           N  
ATOM    747  OD1 ASN D 119      32.588  73.198 -11.992  1.00 10.05           O  
ATOM    748  N   GLU D 120      36.973  71.087 -10.212  1.00 56.96           N  
ATOM    749  CA  GLU D 120      37.784  70.254  -9.339  1.00 56.96           C  
ATOM    750  C   GLU D 120      38.179  71.055  -8.101  1.00 56.96           C  
ATOM    751  O   GLU D 120      38.154  70.540  -6.986  1.00 56.96           O  
ATOM    752  CB  GLU D 120      39.091  69.768  -9.993  1.00 56.96           C  
ATOM    753  CG  GLU D 120      38.925  68.587 -10.952  1.00 56.96           C  
ATOM    754  CD  GLU D 120      38.179  69.058 -12.189  1.00 56.96           C  
ATOM    755  OE1 GLU D 120      36.939  69.255 -12.086  1.00 56.96           O  
ATOM    756  OE2 GLU D 120      38.834  69.220 -13.253  1.00 56.96           O1-
ATOM    757  N   CYS D 121      38.546  72.318  -8.292  1.00 72.24           N  
ATOM    758  CA  CYS D 121      38.908  73.153  -7.160  1.00 72.24           C  
ATOM    759  C   CYS D 121      37.668  73.246  -6.285  1.00 72.24           C  
ATOM    760  O   CYS D 121      37.714  72.948  -5.090  1.00 72.24           O  
ATOM    761  CB  CYS D 121      39.454  74.566  -7.495  1.00 72.24           C  
ATOM    762  SG  CYS D 121      38.240  75.903  -7.707  1.00 72.24           S  
ATOM    763  N   HIS D 122      36.554  73.635  -6.895  1.00 25.91           N  
ATOM    764  CA  HIS D 122      35.291  73.756  -6.180  1.00 25.91           C  
ATOM    765  C   HIS D 122      35.014  72.523  -5.327  1.00 25.91           C  
ATOM    766  O   HIS D 122      34.511  72.634  -4.215  1.00 25.91           O  
ATOM    767  CB  HIS D 122      34.098  73.912  -7.142  1.00 25.91           C  
ATOM    768  CG  HIS D 122      32.778  74.032  -6.441  1.00 25.91           C  
ATOM    769  CD2 HIS D 122      31.989  75.118  -6.221  1.00 25.91           C  
ATOM    770  ND1 HIS D 122      32.115  72.965  -5.877  1.00 25.91           N  
ATOM    771  CE1 HIS D 122      30.966  73.454  -5.347  1.00 25.91           C  
ATOM    772  NE2 HIS D 122      30.845  74.756  -5.532  1.00 25.91           N  
ATOM    773  N   ASP D 123      35.335  71.346  -5.850  1.00  8.08           N  
ATOM    774  CA  ASP D 123      35.127  70.121  -5.091  1.00  8.08           C  
ATOM    775  C   ASP D 123      36.031  70.117  -3.863  1.00  8.08           C  
ATOM    776  O   ASP D 123      35.546  70.136  -2.735  1.00  8.08           O  
ATOM    777  CB  ASP D 123      35.458  68.856  -5.903  1.00  8.08           C  
ATOM    778  CG  ASP D 123      34.399  68.694  -6.985  1.00  8.08           C  
ATOM    779  OD1 ASP D 123      33.376  69.428  -6.928  1.00  8.08           O  
ATOM    780  OD2 ASP D 123      34.597  67.831  -7.881  1.00  8.08           O1-
ATOM    781  N   GLU D 124      37.344  70.098  -4.085  1.00 54.41           N  
ATOM    782  CA  GLU D 124      38.305  70.096  -2.987  1.00 54.41           C  
ATOM    783  C   GLU D 124      37.936  71.127  -1.929  1.00 54.41           C  
ATOM    784  O   GLU D 124      38.283  70.985  -0.756  1.00 54.41           O  
ATOM    785  CB  GLU D 124      39.746  70.398  -3.440  1.00 54.41           C  
ATOM    786  CG  GLU D 124      40.458  69.219  -4.111  1.00 54.41           C  
ATOM    787  CD  GLU D 124      39.885  69.011  -5.505  1.00 54.41           C  
ATOM    788  OE1 GLU D 124      38.744  68.488  -5.607  1.00 54.41           O  
ATOM    789  OE2 GLU D 124      40.586  69.369  -6.490  1.00 54.41           O1-
ATOM    790  N   LEU D 125      37.220  72.165  -2.343  1.00131.37           N  
ATOM    791  CA  LEU D 125      36.837  73.214  -1.416  1.00131.37           C  
ATOM    792  C   LEU D 125      35.490  72.960  -0.751  1.00131.37           C  
ATOM    793  O   LEU D 125      35.328  73.216   0.438  1.00131.37           O  
ATOM    794  CB  LEU D 125      36.723  74.634  -2.014  1.00131.37           C  
ATOM    795  CG  LEU D 125      38.051  75.383  -2.258  1.00131.37           C  
ATOM    796  CD1 LEU D 125      38.887  75.467  -0.973  1.00131.37           C  
ATOM    797  CD2 LEU D 125      38.828  74.856  -3.468  1.00131.37           C  
ATOM    798  N   LYS D 126      34.530  72.443  -1.509  1.00 88.63           N  
ATOM    799  CA  LYS D 126      33.207  72.169  -0.960  1.00 88.63           C  
ATOM    800  C   LYS D 126      33.125  70.774  -0.337  1.00 88.63           C  
ATOM    801  O   LYS D 126      33.040  70.637   0.885  1.00 88.63           O  
ATOM    802  CB  LYS D 126      32.097  72.219  -2.024  1.00 88.63           C  
ATOM    803  CG  LYS D 126      31.625  73.629  -2.379  1.00 88.63           C  
ATOM    804  CD  LYS D 126      30.961  74.348  -1.202  1.00 88.63           C  
ATOM    805  CE  LYS D 126      30.255  75.646  -1.593  1.00 88.63           C  
ATOM    806  NZ  LYS D 126      29.019  75.343  -2.349  1.00 88.63           N1+
ATOM    807  N   ALA D 127      33.153  69.742  -1.175  1.00 78.42           N  
ATOM    808  CA  ALA D 127      33.073  68.364  -0.689  1.00 78.42           C  
ATOM    809  C   ALA D 127      34.335  67.903   0.060  1.00 78.42           C  
ATOM    810  O   ALA D 127      35.254  68.732   0.258  1.00 78.42           O  
ATOM    811  CB  ALA D 127      32.815  67.343  -1.811  1.00 78.42           C  
ATOM    812  N   LEU D 128      34.248  66.685   0.639  1.00375.88           N  
ATOM    813  CA  LEU D 128      35.192  66.049   1.516  1.00375.88           C  
ATOM    814  C   LEU D 128      34.353  65.662   2.700  1.00375.88           C  
ATOM    815  O   LEU D 128      33.212  66.118   2.746  1.00375.88           O  
ATOM    816  CB  LEU D 128      36.413  66.909   1.922  1.00375.88           C  
ATOM    817  CG  LEU D 128      37.630  66.775   0.976  1.00375.88           C  
ATOM    818  CD1 LEU D 128      37.309  67.100  -0.492  1.00375.88           C  
ATOM    819  CD2 LEU D 128      38.821  67.586   1.512  1.00375.88           C  
ATOM    820  N   PRO D 129      34.806  64.850   3.628  1.00229.05           N  
ATOM    821  CA  PRO D 129      33.959  64.390   4.714  1.00229.05           C  
ATOM    822  C   PRO D 129      33.217  65.500   5.393  1.00229.05           C  
ATOM    823  O   PRO D 129      32.032  65.319   5.663  1.00229.05           O  
ATOM    824  CB  PRO D 129      34.876  63.647   5.676  1.00229.05           C  
ATOM    825  CG  PRO D 129      36.245  64.312   5.452  1.00229.05           C  
ATOM    826  CD  PRO D 129      36.214  64.715   3.970  1.00229.05           C  
ATOM    827  N   MET D 130      33.865  66.638   5.705  1.00270.20           N  
ATOM    828  CA  MET D 130      33.094  67.655   6.362  1.00270.20           C  
ATOM    829  C   MET D 130      33.653  68.990   5.982  1.00270.20           C  
ATOM    830  O   MET D 130      34.847  69.237   6.144  1.00270.20           O  
ATOM    831  CB  MET D 130      33.120  67.571   7.893  1.00270.20           C  
ATOM    832  CG  MET D 130      32.288  68.661   8.571  1.00270.20           C  
ATOM    833  SD  MET D 130      32.290  68.590  10.386  1.00270.20           S  
ATOM    834  CE  MET D 130      31.203  70.028  10.596  1.00270.20           C  
ATOM    835  N   LEU D 131      32.794  69.877   5.448  1.00213.78           N  
ATOM    836  CA  LEU D 131      33.236  71.207   5.145  1.00213.78           C  
ATOM    837  C   LEU D 131      32.064  72.120   5.302  1.00213.78           C  
ATOM    838  O   LEU D 131      31.027  71.929   4.669  1.00213.78           O  
ATOM    839  CB  LEU D 131      33.760  71.385   3.709  1.00213.78           C  
ATOM    840  CG  LEU D 131      35.070  70.625   3.432  1.00213.78           C  
ATOM    841  CD1 LEU D 131      35.547  70.844   1.988  1.00213.78           C  
ATOM    842  CD2 LEU D 131      36.151  70.976   4.467  1.00213.78           C  
ATOM    843  N   GLU D 132      32.195  73.135   6.177  1.00269.37           N  
ATOM    844  CA  GLU D 132      31.141  74.093   6.338  1.00269.37           C  
ATOM    845  C   GLU D 132      31.795  75.365   6.760  1.00269.37           C  
ATOM    846  O   GLU D 132      32.686  75.352   7.608  1.00269.37           O  
ATOM    847  CB  GLU D 132      30.128  73.710   7.431  1.00269.37           C  
ATOM    848  CG  GLU D 132      28.998  74.725   7.607  1.00269.37           C  
ATOM    849  CD  GLU D 132      28.082  74.215   8.711  1.00269.37           C  
ATOM    850  OE1 GLU D 132      28.375  73.121   9.263  1.00269.37           O  
ATOM    851  OE2 GLU D 132      27.077  74.911   9.016  1.00269.37           O1-
ATOM    852  N   GLN D 133      31.392  76.508   6.169  1.00210.50           N  
ATOM    853  CA  GLN D 133      32.038  77.713   6.591  1.00210.50           C  
ATOM    854  C   GLN D 133      31.160  78.882   6.285  1.00210.50           C  
ATOM    855  O   GLN D 133      30.654  79.019   5.172  1.00210.50           O  
ATOM    856  CB  GLN D 133      33.367  77.961   5.862  1.00210.50           C  
ATOM    857  CG  GLN D 133      34.432  76.904   6.159  1.00210.50           C  
ATOM    858  CD  GLN D 133      35.681  77.273   5.375  1.00210.50           C  
ATOM    859  NE2 GLN D 133      35.486  77.684   4.094  1.00210.50           N  
ATOM    860  OE1 GLN D 133      36.800  77.191   5.881  1.00210.50           O  
ATOM    861  N   VAL D 134      30.936  79.749   7.292  1.00 93.84           N  
ATOM    862  CA  VAL D 134      30.225  80.972   7.064  1.00 93.84           C  
ATOM    863  C   VAL D 134      30.751  81.943   8.070  1.00 93.84           C  
ATOM    864  O   VAL D 134      30.600  81.727   9.271  1.00 93.84           O  
ATOM    865  CB  VAL D 134      28.747  80.860   7.293  1.00 93.84           C  
ATOM    866  CG1 VAL D 134      28.121  82.256   7.134  1.00 93.84           C  
ATOM    867  CG2 VAL D 134      28.181  79.807   6.325  1.00 93.84           C  
ATOM    868  N   GLU D 135      31.377  83.046   7.610  1.00269.50           N  
ATOM    869  CA  GLU D 135      31.913  83.995   8.545  1.00269.50           C  
ATOM    870  C   GLU D 135      32.177  85.271   7.813  1.00269.50           C  
ATOM    871  O   GLU D 135      32.389  85.273   6.602  1.00269.50           O  
ATOM    872  CB  GLU D 135      33.250  83.546   9.162  1.00269.50           C  
ATOM    873  CG  GLU D 135      33.112  82.378  10.142  1.00269.50           C  
ATOM    874  CD  GLU D 135      34.477  81.736  10.312  1.00269.50           C  
ATOM    875  OE1 GLU D 135      35.236  81.710   9.308  1.00269.50           O  
ATOM    876  OE2 GLU D 135      34.779  81.258  11.439  1.00269.50           O1-
ATOM    877  N   PHE D 136      32.146  86.406   8.544  1.00313.27           N  
ATOM    878  CA  PHE D 136      32.439  87.672   7.936  1.00313.27           C  
ATOM    879  C   PHE D 136      33.197  88.481   8.941  1.00313.27           C  
ATOM    880  O   PHE D 136      33.043  88.289  10.146  1.00313.27           O  
ATOM    881  CB  PHE D 136      31.189  88.481   7.553  1.00313.27           C  
ATOM    882  CG  PHE D 136      31.657  89.757   6.941  1.00313.27           C  
ATOM    883  CD1 PHE D 136      32.005  89.805   5.610  1.00313.27           C  
ATOM    884  CD2 PHE D 136      31.747  90.903   7.694  1.00313.27           C  
ATOM    885  CE1 PHE D 136      32.436  90.980   5.041  1.00313.27           C  
ATOM    886  CE2 PHE D 136      32.177  92.081   7.131  1.00313.27           C  
ATOM    887  CZ  PHE D 136      32.524  92.121   5.801  1.00313.27           C  
ATOM    888  N   GLU D 137      34.061  89.399   8.464  1.00317.37           N  
ATOM    889  CA  GLU D 137      34.801  90.229   9.370  1.00317.37           C  
ATOM    890  C   GLU D 137      34.985  91.562   8.720  1.00317.37           C  
ATOM    891  O   GLU D 137      35.030  91.664   7.495  1.00317.37           O  
ATOM    892  CB  GLU D 137      36.201  89.684   9.700  1.00317.37           C  
ATOM    893  CG  GLU D 137      36.962  90.535  10.719  1.00317.37           C  
ATOM    894  CD  GLU D 137      38.320  89.888  10.953  1.00317.37           C  
ATOM    895  OE1 GLU D 137      38.590  88.833  10.320  1.00317.37           O  
ATOM    896  OE2 GLU D 137      39.105  90.441  11.769  1.00317.37           O1-
ATOM    897  N   LYS D 138      35.074  92.633   9.535  1.00366.62           N  
ATOM    898  CA  LYS D 138      35.276  93.944   8.988  1.00366.62           C  
ATOM    899  C   LYS D 138      36.300  94.641   9.825  1.00366.62           C  
ATOM    900  O   LYS D 138      36.410  94.390  11.024  1.00366.62           O  
ATOM    901  CB  LYS D 138      33.997  94.804   8.969  1.00366.62           C  
ATOM    902  CG  LYS D 138      33.339  95.012  10.338  1.00366.62           C  
ATOM    903  CD  LYS D 138      34.099  95.953  11.276  1.00366.62           C  
ATOM    904  CE  LYS D 138      33.982  97.429  10.888  1.00366.62           C  
ATOM    905  NZ  LYS D 138      32.622  97.926  11.196  1.00366.62           N1+
TER     906      LYS D 138 
ATOM    907  N   MET G   1      -5.176 145.359  23.759  1.00120.87           N  
ATOM    908  CA  MET G   1      -4.828 145.307  22.322  1.00120.87           C  
ATOM    909  C   MET G   1      -5.029 143.922  21.806  1.00120.87           C  
ATOM    910  O   MET G   1      -6.125 143.370  21.890  1.00120.87           O  
ATOM    911  CB  MET G   1      -3.357 145.708  22.116  1.00120.87           C  
ATOM    912  CG  MET G   1      -2.966 145.896  20.649  1.00120.87           C  
ATOM    913  SD  MET G   1      -3.693 147.362  19.857  1.00120.87           S  
ATOM    914  CE  MET G   1      -2.920 147.069  18.240  1.00120.87           C  
ATOM    915  N   SER G   2      -3.962 143.321  21.250  1.00168.22           N  
ATOM    916  CA  SER G   2      -4.080 141.993  20.736  1.00168.22           C  
ATOM    917  C   SER G   2      -3.189 141.126  21.557  1.00168.22           C  
ATOM    918  O   SER G   2      -2.189 141.585  22.106  1.00168.22           O  
ATOM    919  CB  SER G   2      -3.625 141.856  19.272  1.00168.22           C  
ATOM    920  OG  SER G   2      -3.774 140.513  18.837  1.00168.22           O  
ATOM    921  N   ASN G   3      -3.553 139.836  21.679  1.00205.60           N  
ATOM    922  CA  ASN G   3      -2.747 138.937  22.445  1.00205.60           C  
ATOM    923  C   ASN G   3      -1.972 138.126  21.463  1.00205.60           C  
ATOM    924  O   ASN G   3      -2.530 137.589  20.508  1.00205.60           O  
ATOM    925  CB  ASN G   3      -3.570 137.963  23.306  1.00205.60           C  
ATOM    926  CG  ASN G   3      -2.625 137.222  24.242  1.00205.60           C  
ATOM    927  ND2 ASN G   3      -3.130 136.875  25.456  1.00205.60           N  
ATOM    928  OD1 ASN G   3      -1.472 136.957  23.908  1.00205.60           O  
ATOM    929  N   ASP G   4      -0.645 138.035  21.666  1.00168.74           N  
ATOM    930  CA  ASP G   4       0.155 137.277  20.754  1.00168.74           C  
ATOM    931  C   ASP G   4      -0.177 135.841  20.967  1.00168.74           C  
ATOM    932  O   ASP G   4      -0.441 135.397  22.083  1.00168.74           O  
ATOM    933  CB  ASP G   4       1.668 137.443  20.976  1.00168.74           C  
ATOM    934  CG  ASP G   4       2.048 138.865  20.587  1.00168.74           C  
ATOM    935  OD1 ASP G   4       1.199 139.554  19.962  1.00168.74           O  
ATOM    936  OD2 ASP G   4       3.191 139.282  20.915  1.00168.74           O1-
ATOM    937  N   PRO G   5      -0.197 135.115  19.889  1.00163.38           N  
ATOM    938  CA  PRO G   5      -0.468 133.711  19.999  1.00163.38           C  
ATOM    939  C   PRO G   5       0.751 133.022  20.508  1.00163.38           C  
ATOM    940  O   PRO G   5       1.847 133.556  20.343  1.00163.38           O  
ATOM    941  CB  PRO G   5      -0.895 133.252  18.607  1.00163.38           C  
ATOM    942  CG  PRO G   5      -1.485 134.523  17.973  1.00163.38           C  
ATOM    943  CD  PRO G   5      -0.724 135.672  18.652  1.00163.38           C  
ATOM    944  N   GLY G   6       0.588 131.849  21.144  1.00104.17           N  
ATOM    945  CA  GLY G   6       1.735 131.137  21.616  1.00104.17           C  
ATOM    946  C   GLY G   6       1.249 130.052  22.514  1.00104.17           C  
ATOM    947  O   GLY G   6       0.176 130.151  23.107  1.00104.17           O  
ATOM    948  N   ASN G   7       2.046 128.975  22.634  1.00266.66           N  
ATOM    949  CA  ASN G   7       1.675 127.893  23.491  1.00266.66           C  
ATOM    950  C   ASN G   7       2.913 127.459  24.199  1.00266.66           C  
ATOM    951  O   ASN G   7       4.024 127.688  23.725  1.00266.66           O  
ATOM    952  CB  ASN G   7       1.125 126.668  22.740  1.00266.66           C  
ATOM    953  CG  ASN G   7       2.230 126.126  21.844  1.00266.66           C  
ATOM    954  ND2 ASN G   7       2.697 126.964  20.880  1.00266.66           N  
ATOM    955  OD1 ASN G   7       2.667 124.986  21.997  1.00266.66           O  
ATOM    956  N   GLU G   8       2.748 126.834  25.379  1.00232.13           N  
ATOM    957  CA  GLU G   8       3.893 126.365  26.097  1.00232.13           C  
ATOM    958  C   GLU G   8       3.952 124.893  25.875  1.00232.13           C  
ATOM    959  O   GLU G   8       2.931 124.208  25.914  1.00232.13           O  
ATOM    960  CB  GLU G   8       3.811 126.598  27.615  1.00232.13           C  
ATOM    961  CG  GLU G   8       3.877 128.075  28.010  1.00232.13           C  
ATOM    962  CD  GLU G   8       5.293 128.566  27.749  1.00232.13           C  
ATOM    963  OE1 GLU G   8       6.128 127.744  27.284  1.00232.13           O  
ATOM    964  OE2 GLU G   8       5.560 129.769  28.011  1.00232.13           O1-
ATOM    965  N   VAL G   9       5.162 124.366  25.611  1.00114.56           N  
ATOM    966  CA  VAL G   9       5.267 122.959  25.379  1.00114.56           C  
ATOM    967  C   VAL G   9       5.907 122.340  26.576  1.00114.56           C  
ATOM    968  O   VAL G   9       6.983 122.749  27.009  1.00114.56           O  
ATOM    969  CB  VAL G   9       6.096 122.618  24.172  1.00114.56           C  
ATOM    970  CG1 VAL G   9       7.512 123.192  24.356  1.00114.56           C  
ATOM    971  CG2 VAL G   9       6.071 121.094  23.976  1.00114.56           C  
ATOM    972  N   SER G  10       5.224 121.343  27.168  1.00121.67           N  
ATOM    973  CA  SER G  10       5.780 120.654  28.292  1.00121.67           C  
ATOM    974  C   SER G  10       5.129 119.314  28.334  1.00121.67           C  
ATOM    975  O   SER G  10       3.956 119.176  27.995  1.00121.67           O  
ATOM    976  CB  SER G  10       5.489 121.337  29.638  1.00121.67           C  
ATOM    977  OG  SER G  10       4.093 121.336  29.895  1.00121.67           O  
ATOM    978  N   SER G  11       5.881 118.277  28.743  1.00224.03           N  
ATOM    979  CA  SER G  11       5.272 116.985  28.830  1.00224.03           C  
ATOM    980  C   SER G  11       5.524 116.475  30.205  1.00224.03           C  
ATOM    981  O   SER G  11       6.664 116.408  30.660  1.00224.03           O  
ATOM    982  CB  SER G  11       5.860 115.958  27.847  1.00224.03           C  
ATOM    983  OG  SER G  11       5.202 114.709  27.994  1.00224.03           O  
ATOM    984  N   LEU G  12       4.439 116.115  30.914  1.00153.34           N  
ATOM    985  CA  LEU G  12       4.567 115.578  32.233  1.00153.34           C  
ATOM    986  C   LEU G  12       5.238 114.251  32.098  1.00153.34           C  
ATOM    987  O   LEU G  12       6.087 113.882  32.908  1.00153.34           O  
ATOM    988  CB  LEU G  12       3.210 115.341  32.915  1.00153.34           C  
ATOM    989  CG  LEU G  12       2.405 116.633  33.150  1.00153.34           C  
ATOM    990  CD1 LEU G  12       1.062 116.335  33.836  1.00153.34           C  
ATOM    991  CD2 LEU G  12       3.240 117.684  33.899  1.00153.34           C  
ATOM    992  N   TYR G  13       4.870 113.500  31.043  1.00 63.12           N  
ATOM    993  CA  TYR G  13       5.403 112.182  30.855  1.00 63.12           C  
ATOM    994  C   TYR G  13       6.849 112.285  30.503  1.00 63.12           C  
ATOM    995  O   TYR G  13       7.261 113.082  29.662  1.00 63.12           O  
ATOM    996  CB  TYR G  13       4.724 111.375  29.735  1.00 63.12           C  
ATOM    997  CG  TYR G  13       3.314 111.092  30.128  1.00 63.12           C  
ATOM    998  CD1 TYR G  13       3.041 110.246  31.178  1.00 63.12           C  
ATOM    999  CD2 TYR G  13       2.265 111.645  29.429  1.00 63.12           C  
ATOM   1000  CE1 TYR G  13       1.745 109.968  31.541  1.00 63.12           C  
ATOM   1001  CE2 TYR G  13       0.965 111.370  29.787  1.00 63.12           C  
ATOM   1002  CZ  TYR G  13       0.704 110.532  30.845  1.00 63.12           C  
ATOM   1003  OH  TYR G  13      -0.627 110.246  31.218  1.00 63.12           O  
ATOM   1004  N   PRO G  14       7.624 111.477  31.171  1.00 71.89           N  
ATOM   1005  CA  PRO G  14       9.047 111.432  30.972  1.00 71.89           C  
ATOM   1006  C   PRO G  14       9.402 110.699  29.718  1.00 71.89           C  
ATOM   1007  O   PRO G  14       8.588 109.927  29.213  1.00 71.89           O  
ATOM   1008  CB  PRO G  14       9.628 110.780  32.228  1.00 71.89           C  
ATOM   1009  CG  PRO G  14       8.427 110.088  32.897  1.00 71.89           C  
ATOM   1010  CD  PRO G  14       7.232 110.950  32.465  1.00 71.89           C  
ATOM   1011  N   PRO G  15      10.571 110.969  29.207  1.00 68.85           N  
ATOM   1012  CA  PRO G  15      11.078 110.276  28.051  1.00 68.85           C  
ATOM   1013  C   PRO G  15      11.691 108.987  28.499  1.00 68.85           C  
ATOM   1014  O   PRO G  15      11.870 108.804  29.702  1.00 68.85           O  
ATOM   1015  CB  PRO G  15      12.084 111.223  27.393  1.00 68.85           C  
ATOM   1016  CG  PRO G  15      12.422 112.249  28.488  1.00 68.85           C  
ATOM   1017  CD  PRO G  15      11.146 112.296  29.340  1.00 68.85           C  
ATOM   1018  N   PRO G  16      12.011 108.103  27.593  1.00 66.83           N  
ATOM   1019  CA  PRO G  16      12.626 106.867  27.993  1.00 66.83           C  
ATOM   1020  C   PRO G  16      14.016 107.135  28.486  1.00 66.83           C  
ATOM   1021  O   PRO G  16      14.609 108.134  28.081  1.00 66.83           O  
ATOM   1022  CB  PRO G  16      12.560 105.957  26.769  1.00 66.83           C  
ATOM   1023  CG  PRO G  16      11.312 106.457  26.018  1.00 66.83           C  
ATOM   1024  CD  PRO G  16      11.214 107.948  26.387  1.00 66.83           C  
ATOM   1025  N   PRO G  17      14.532 106.278  29.327  1.00175.20           N  
ATOM   1026  CA  PRO G  17      15.830 106.440  29.932  1.00175.20           C  
ATOM   1027  C   PRO G  17      16.899 106.648  28.895  1.00175.20           C  
ATOM   1028  O   PRO G  17      16.814 106.093  27.801  1.00175.20           O  
ATOM   1029  CB  PRO G  17      16.053 105.165  30.747  1.00175.20           C  
ATOM   1030  CG  PRO G  17      15.190 104.113  30.027  1.00175.20           C  
ATOM   1031  CD  PRO G  17      14.020 104.923  29.448  1.00175.20           C  
ATOM   1032  N   PRO G  18      17.890 107.428  29.239  1.00 78.38           N  
ATOM   1033  CA  PRO G  18      18.969 107.808  28.360  1.00 78.38           C  
ATOM   1034  C   PRO G  18      19.721 106.616  27.842  1.00 78.38           C  
ATOM   1035  O   PRO G  18      20.400 106.740  26.824  1.00 78.38           O  
ATOM   1036  CB  PRO G  18      19.879 108.690  29.212  1.00 78.38           C  
ATOM   1037  CG  PRO G  18      19.673 108.139  30.635  1.00 78.38           C  
ATOM   1038  CD  PRO G  18      18.210 107.664  30.637  1.00 78.38           C  
ATOM   1039  N   TYR G  19      19.611 105.463  28.520  1.00193.99           N  
ATOM   1040  CA  TYR G  19      20.340 104.258  28.231  1.00193.99           C  
ATOM   1041  C   TYR G  19      19.961 103.756  26.873  1.00193.99           C  
ATOM   1042  O   TYR G  19      20.680 102.962  26.270  1.00193.99           O  
ATOM   1043  CB  TYR G  19      20.063 103.111  29.221  1.00193.99           C  
ATOM   1044  CG  TYR G  19      20.314 103.615  30.601  1.00193.99           C  
ATOM   1045  CD1 TYR G  19      21.588 103.884  31.044  1.00193.99           C  
ATOM   1046  CD2 TYR G  19      19.255 103.852  31.447  1.00193.99           C  
ATOM   1047  CE1 TYR G  19      21.800 104.359  32.318  1.00193.99           C  
ATOM   1048  CE2 TYR G  19      19.460 104.324  32.720  1.00193.99           C  
ATOM   1049  CZ  TYR G  19      20.735 104.577  33.160  1.00193.99           C  
ATOM   1050  OH  TYR G  19      20.945 105.064  34.468  1.00193.99           O  
ATOM   1051  N   VAL G  20      18.781 104.160  26.384  1.00136.03           N  
ATOM   1052  CA  VAL G  20      18.208 103.650  25.173  1.00136.03           C  
ATOM   1053  C   VAL G  20      19.133 103.843  23.994  1.00136.03           C  
ATOM   1054  O   VAL G  20      19.162 103.014  23.087  1.00136.03           O  
ATOM   1055  CB  VAL G  20      16.873 104.283  24.897  1.00136.03           C  
ATOM   1056  CG1 VAL G  20      17.048 105.570  24.079  1.00136.03           C  
ATOM   1057  CG2 VAL G  20      15.952 103.225  24.294  1.00136.03           C  
ATOM   1058  N   LYS G  21      19.943 104.917  23.984  1.00194.33           N  
ATOM   1059  CA  LYS G  21      20.797 105.262  22.872  1.00194.33           C  
ATOM   1060  C   LYS G  21      21.756 104.146  22.557  1.00194.33           C  
ATOM   1061  O   LYS G  21      22.165 103.979  21.410  1.00194.33           O  
ATOM   1062  CB  LYS G  21      21.654 106.503  23.162  1.00194.33           C  
ATOM   1063  CG  LYS G  21      20.822 107.750  23.450  1.00194.33           C  
ATOM   1064  CD  LYS G  21      19.905 108.154  22.294  1.00194.33           C  
ATOM   1065  CE  LYS G  21      20.653 108.738  21.094  1.00194.33           C  
ATOM   1066  NZ  LYS G  21      21.372 107.664  20.374  1.00194.33           N1+
ATOM   1067  N   PHE G  22      22.163 103.376  23.580  1.00165.93           N  
ATOM   1068  CA  PHE G  22      23.135 102.313  23.496  1.00165.93           C  
ATOM   1069  C   PHE G  22      22.638 101.118  22.723  1.00165.93           C  
ATOM   1070  O   PHE G  22      23.431 100.310  22.245  1.00165.93           O  
ATOM   1071  CB  PHE G  22      23.601 101.807  24.871  1.00165.93           C  
ATOM   1072  CG  PHE G  22      24.323 102.939  25.517  1.00165.93           C  
ATOM   1073  CD1 PHE G  22      25.630 103.211  25.183  1.00165.93           C  
ATOM   1074  CD2 PHE G  22      23.690 103.743  26.436  1.00165.93           C  
ATOM   1075  CE1 PHE G  22      26.300 104.258  25.770  1.00165.93           C  
ATOM   1076  CE2 PHE G  22      24.355 104.791  27.027  1.00165.93           C  
ATOM   1077  CZ  PHE G  22      25.663 105.049  26.696  1.00165.93           C  
ATOM   1078  N   PHE G  23      21.310 100.968  22.614  1.00166.28           N  
ATOM   1079  CA  PHE G  23      20.556  99.859  22.086  1.00166.28           C  
ATOM   1080  C   PHE G  23      20.627  99.643  20.597  1.00166.28           C  
ATOM   1081  O   PHE G  23      19.683  99.089  20.030  1.00166.28           O  
ATOM   1082  CB  PHE G  23      19.111  99.785  22.598  1.00166.28           C  
ATOM   1083  CG  PHE G  23      19.261  99.190  23.959  1.00166.28           C  
ATOM   1084  CD1 PHE G  23      19.681  99.952  25.024  1.00166.28           C  
ATOM   1085  CD2 PHE G  23      18.993  97.855  24.169  1.00166.28           C  
ATOM   1086  CE1 PHE G  23      19.823  99.394  26.273  1.00166.28           C  
ATOM   1087  CE2 PHE G  23      19.133  97.291  25.416  1.00166.28           C  
ATOM   1088  CZ  PHE G  23      19.549  98.062  26.473  1.00166.28           C  
ATOM   1089  N   THR G  24      21.616 100.256  19.911  1.00 71.19           N  
ATOM   1090  CA  THR G  24      21.837 100.094  18.492  1.00 71.19           C  
ATOM   1091  C   THR G  24      22.026  98.645  18.131  1.00 71.19           C  
ATOM   1092  O   THR G  24      22.418  97.818  18.949  1.00 71.19           O  
ATOM   1093  CB  THR G  24      23.070 100.803  18.020  1.00 71.19           C  
ATOM   1094  CG2 THR G  24      22.954 102.290  18.395  1.00 71.19           C  
ATOM   1095  OG1 THR G  24      24.221 100.236  18.632  1.00 71.19           O  
ATOM   1096  N   GLN G  25      21.748  98.314  16.851  1.00115.58           N  
ATOM   1097  CA  GLN G  25      21.800  96.975  16.331  1.00115.58           C  
ATOM   1098  C   GLN G  25      23.213  96.481  16.360  1.00115.58           C  
ATOM   1099  O   GLN G  25      23.466  95.307  16.630  1.00115.58           O  
ATOM   1100  CB  GLN G  25      21.308  96.909  14.876  1.00115.58           C  
ATOM   1101  CG  GLN G  25      20.876  95.511  14.444  1.00115.58           C  
ATOM   1102  CD  GLN G  25      19.438  95.320  14.904  1.00115.58           C  
ATOM   1103  NE2 GLN G  25      19.201  94.298  15.769  1.00115.58           N  
ATOM   1104  OE1 GLN G  25      18.546  96.069  14.507  1.00115.58           O  
ATOM   1105  N   SER G  26      24.175  97.373  16.068  1.00 37.13           N  
ATOM   1106  CA  SER G  26      25.554  96.989  16.031  1.00 37.13           C  
ATOM   1107  C   SER G  26      25.951  96.484  17.379  1.00 37.13           C  
ATOM   1108  O   SER G  26      26.558  95.423  17.508  1.00 37.13           O  
ATOM   1109  CB  SER G  26      26.479  98.167  15.689  1.00 37.13           C  
ATOM   1110  OG  SER G  26      27.830  97.735  15.669  1.00 37.13           O  
ATOM   1111  N   ASN G  27      25.564  97.226  18.423  1.00 93.78           N  
ATOM   1112  CA  ASN G  27      25.905  96.945  19.783  1.00 93.78           C  
ATOM   1113  C   ASN G  27      25.378  95.592  20.146  1.00 93.78           C  
ATOM   1114  O   ASN G  27      26.044  94.830  20.845  1.00 93.78           O  
ATOM   1115  CB  ASN G  27      25.257  97.980  20.716  1.00 93.78           C  
ATOM   1116  CG  ASN G  27      25.826  97.816  22.104  1.00 93.78           C  
ATOM   1117  ND2 ASN G  27      26.192  98.957  22.745  1.00 93.78           N  
ATOM   1118  OD1 ASN G  27      25.940  96.698  22.601  1.00 93.78           O  
ATOM   1119  N   LEU G  28      24.160  95.253  19.685  1.00105.92           N  
ATOM   1120  CA  LEU G  28      23.612  93.974  20.020  1.00105.92           C  
ATOM   1121  C   LEU G  28      24.431  92.885  19.405  1.00105.92           C  
ATOM   1122  O   LEU G  28      24.564  91.810  19.985  1.00105.92           O  
ATOM   1123  CB  LEU G  28      22.131  93.768  19.663  1.00105.92           C  
ATOM   1124  CG  LEU G  28      21.167  94.448  20.659  1.00105.92           C  
ATOM   1125  CD1 LEU G  28      21.156  95.975  20.525  1.00105.92           C  
ATOM   1126  CD2 LEU G  28      19.769  93.829  20.589  1.00105.92           C  
ATOM   1127  N   GLU G  29      24.993  93.117  18.206  1.00 28.29           N  
ATOM   1128  CA  GLU G  29      25.771  92.101  17.556  1.00 28.29           C  
ATOM   1129  C   GLU G  29      26.977  91.784  18.394  1.00 28.29           C  
ATOM   1130  O   GLU G  29      27.336  90.620  18.558  1.00 28.29           O  
ATOM   1131  CB  GLU G  29      26.280  92.542  16.174  1.00 28.29           C  
ATOM   1132  CG  GLU G  29      25.163  92.758  15.151  1.00 28.29           C  
ATOM   1133  CD  GLU G  29      25.803  93.190  13.839  1.00 28.29           C  
ATOM   1134  OE1 GLU G  29      27.060  93.258  13.787  1.00 28.29           O  
ATOM   1135  OE2 GLU G  29      25.042  93.459  12.871  1.00 28.29           O1-
ATOM   1136  N   LYS G  30      27.628  92.824  18.949  1.00149.81           N  
ATOM   1137  CA  LYS G  30      28.830  92.701  19.733  1.00149.81           C  
ATOM   1138  C   LYS G  30      28.570  92.007  21.035  1.00149.81           C  
ATOM   1139  O   LYS G  30      29.487  91.448  21.633  1.00149.81           O  
ATOM   1140  CB  LYS G  30      29.490  94.038  20.125  1.00149.81           C  
ATOM   1141  CG  LYS G  30      30.192  94.782  18.990  1.00149.81           C  
ATOM   1142  CD  LYS G  30      29.242  95.521  18.053  1.00149.81           C  
ATOM   1143  CE  LYS G  30      28.638  96.779  18.681  1.00149.81           C  
ATOM   1144  NZ  LYS G  30      29.692  97.796  18.892  1.00149.81           N1+
ATOM   1145  N   LEU G  31      27.323  92.045  21.528  1.00 74.31           N  
ATOM   1146  CA  LEU G  31      27.026  91.622  22.868  1.00 74.31           C  
ATOM   1147  C   LEU G  31      27.390  90.187  23.148  1.00 74.31           C  
ATOM   1148  O   LEU G  31      27.979  89.921  24.195  1.00 74.31           O  
ATOM   1149  CB  LEU G  31      25.541  91.850  23.212  1.00 74.31           C  
ATOM   1150  CG  LEU G  31      25.148  91.537  24.667  1.00 74.31           C  
ATOM   1151  CD1 LEU G  31      25.925  92.412  25.668  1.00 74.31           C  
ATOM   1152  CD2 LEU G  31      23.627  91.658  24.854  1.00 74.31           C  
ATOM   1153  N   PRO G  32      27.113  89.233  22.307  1.00 70.51           N  
ATOM   1154  CA  PRO G  32      27.421  87.876  22.674  1.00 70.51           C  
ATOM   1155  C   PRO G  32      28.872  87.622  22.943  1.00 70.51           C  
ATOM   1156  O   PRO G  32      29.177  86.871  23.869  1.00 70.51           O  
ATOM   1157  CB  PRO G  32      26.796  87.012  21.582  1.00 70.51           C  
ATOM   1158  CG  PRO G  32      25.584  87.849  21.123  1.00 70.51           C  
ATOM   1159  CD  PRO G  32      25.992  89.311  21.387  1.00 70.51           C  
ATOM   1160  N   LYS G  33      29.780  88.218  22.152  1.00 50.07           N  
ATOM   1161  CA  LYS G  33      31.188  88.024  22.353  1.00 50.07           C  
ATOM   1162  C   LYS G  33      31.588  88.686  23.634  1.00 50.07           C  
ATOM   1163  O   LYS G  33      32.389  88.153  24.400  1.00 50.07           O  
ATOM   1164  CB  LYS G  33      32.042  88.637  21.230  1.00 50.07           C  
ATOM   1165  CG  LYS G  33      31.864  87.940  19.879  1.00 50.07           C  
ATOM   1166  CD  LYS G  33      32.456  88.723  18.705  1.00 50.07           C  
ATOM   1167  CE  LYS G  33      32.281  88.027  17.354  1.00 50.07           C  
ATOM   1168  NZ  LYS G  33      30.872  88.127  16.912  1.00 50.07           N1+
ATOM   1169  N   TYR G  34      31.013  89.874  23.897  1.00 50.52           N  
ATOM   1170  CA  TYR G  34      31.364  90.677  25.031  1.00 50.52           C  
ATOM   1171  C   TYR G  34      31.037  89.923  26.280  1.00 50.52           C  
ATOM   1172  O   TYR G  34      31.837  89.884  27.214  1.00 50.52           O  
ATOM   1173  CB  TYR G  34      30.588  92.011  25.039  1.00 50.52           C  
ATOM   1174  CG  TYR G  34      30.973  92.827  26.228  1.00 50.52           C  
ATOM   1175  CD1 TYR G  34      32.163  93.519  26.241  1.00 50.52           C  
ATOM   1176  CD2 TYR G  34      30.136  92.923  27.317  1.00 50.52           C  
ATOM   1177  CE1 TYR G  34      32.520  94.280  27.329  1.00 50.52           C  
ATOM   1178  CE2 TYR G  34      30.486  93.683  28.408  1.00 50.52           C  
ATOM   1179  CZ  TYR G  34      31.681  94.362  28.415  1.00 50.52           C  
ATOM   1180  OH  TYR G  34      32.046  95.144  29.531  1.00 50.52           O  
ATOM   1181  N   LYS G  35      29.856  89.277  26.324  1.00 32.48           N  
ATOM   1182  CA  LYS G  35      29.481  88.577  27.518  1.00 32.48           C  
ATOM   1183  C   LYS G  35      30.484  87.502  27.786  1.00 32.48           C  
ATOM   1184  O   LYS G  35      30.882  87.290  28.930  1.00 32.48           O  
ATOM   1185  CB  LYS G  35      28.104  87.896  27.428  1.00 32.48           C  
ATOM   1186  CG  LYS G  35      26.920  88.866  27.462  1.00 32.48           C  
ATOM   1187  CD  LYS G  35      25.585  88.199  27.124  1.00 32.48           C  
ATOM   1188  CE  LYS G  35      24.376  89.124  27.284  1.00 32.48           C  
ATOM   1189  NZ  LYS G  35      23.134  88.397  26.937  1.00 32.48           N1+
ATOM   1190  N   GLU G  36      30.930  86.798  26.731  1.00 27.06           N  
ATOM   1191  CA  GLU G  36      31.838  85.703  26.916  1.00 27.06           C  
ATOM   1192  C   GLU G  36      33.115  86.209  27.508  1.00 27.06           C  
ATOM   1193  O   GLU G  36      33.623  85.649  28.478  1.00 27.06           O  
ATOM   1194  CB  GLU G  36      32.202  85.018  25.588  1.00 27.06           C  
ATOM   1195  CG  GLU G  36      31.018  84.328  24.908  1.00 27.06           C  
ATOM   1196  CD  GLU G  36      31.523  83.701  23.616  1.00 27.06           C  
ATOM   1197  OE1 GLU G  36      32.754  83.779  23.362  1.00 27.06           O  
ATOM   1198  OE2 GLU G  36      30.683  83.139  22.864  1.00 27.06           O1-
ATOM   1199  N   LYS G  37      33.650  87.313  26.958  1.00 72.25           N  
ATOM   1200  CA  LYS G  37      34.911  87.826  27.409  1.00 72.25           C  
ATOM   1201  C   LYS G  37      34.782  88.244  28.836  1.00 72.25           C  
ATOM   1202  O   LYS G  37      35.691  88.035  29.638  1.00 72.25           O  
ATOM   1203  CB  LYS G  37      35.375  89.059  26.614  1.00 72.25           C  
ATOM   1204  CG  LYS G  37      36.724  89.607  27.084  1.00 72.25           C  
ATOM   1205  CD  LYS G  37      37.344  90.625  26.125  1.00 72.25           C  
ATOM   1206  CE  LYS G  37      36.759  92.032  26.263  1.00 72.25           C  
ATOM   1207  NZ  LYS G  37      35.339  92.033  25.846  1.00 72.25           N1+
ATOM   1208  N   LYS G  38      33.628  88.829  29.196  1.00 55.55           N  
ATOM   1209  CA  LYS G  38      33.448  89.350  30.518  1.00 55.55           C  
ATOM   1210  C   LYS G  38      33.603  88.256  31.519  1.00 55.55           C  
ATOM   1211  O   LYS G  38      34.248  88.445  32.549  1.00 55.55           O  
ATOM   1212  CB  LYS G  38      32.052  89.956  30.738  1.00 55.55           C  
ATOM   1213  CG  LYS G  38      31.855  90.513  32.149  1.00 55.55           C  
ATOM   1214  CD  LYS G  38      30.582  91.345  32.313  1.00 55.55           C  
ATOM   1215  CE  LYS G  38      30.664  92.728  31.667  1.00 55.55           C  
ATOM   1216  NZ  LYS G  38      29.393  93.456  31.876  1.00 55.55           N1+
ATOM   1217  N   ALA G  39      33.032  87.070  31.242  1.00 19.78           N  
ATOM   1218  CA  ALA G  39      33.094  86.031  32.226  1.00 19.78           C  
ATOM   1219  C   ALA G  39      34.527  85.716  32.483  1.00 19.78           C  
ATOM   1220  O   ALA G  39      34.952  85.608  33.633  1.00 19.78           O  
ATOM   1221  CB  ALA G  39      32.408  84.734  31.765  1.00 19.78           C  
ATOM   1222  N   ALA G  40      35.322  85.581  31.408  1.00 40.93           N  
ATOM   1223  CA  ALA G  40      36.706  85.264  31.585  1.00 40.93           C  
ATOM   1224  C   ALA G  40      37.362  86.399  32.296  1.00 40.93           C  
ATOM   1225  O   ALA G  40      38.147  86.186  33.219  1.00 40.93           O  
ATOM   1226  CB  ALA G  40      37.445  85.058  30.255  1.00 40.93           C  
ATOM   1227  N   SER G  41      37.043  87.638  31.874  1.00188.71           N  
ATOM   1228  CA  SER G  41      37.617  88.804  32.475  1.00188.71           C  
ATOM   1229  C   SER G  41      38.999  88.935  31.936  1.00188.71           C  
ATOM   1230  O   SER G  41      39.498  88.037  31.261  1.00188.71           O  
ATOM   1231  CB  SER G  41      37.680  88.768  34.013  1.00188.71           C  
ATOM   1232  OG  SER G  41      38.256  89.968  34.509  1.00188.71           O  
ATOM   1233  N   ALA G  42      39.656  90.076  32.211  1.00243.29           N  
ATOM   1234  CA  ALA G  42      40.989  90.260  31.720  1.00243.29           C  
ATOM   1235  C   ALA G  42      41.885  90.340  32.908  1.00243.29           C  
ATOM   1236  O   ALA G  42      41.502  90.858  33.955  1.00243.29           O  
ATOM   1237  CB  ALA G  42      41.179  91.558  30.918  1.00243.29           C  
ATOM   1238  N   LYS G  43      43.111  89.800  32.776  1.00271.15           N  
ATOM   1239  CA  LYS G  43      44.020  89.847  33.880  1.00271.15           C  
ATOM   1240  C   LYS G  43      45.017  90.917  33.593  1.00271.15           C  
ATOM   1241  O   LYS G  43      45.739  90.864  32.600  1.00271.15           O  
ATOM   1242  CB  LYS G  43      44.801  88.539  34.090  1.00271.15           C  
ATOM   1243  CG  LYS G  43      45.773  88.584  35.272  1.00271.15           C  
ATOM   1244  CD  LYS G  43      46.315  87.210  35.670  1.00271.15           C  
ATOM   1245  CE  LYS G  43      47.313  87.257  36.830  1.00271.15           C  
ATOM   1246  NZ  LYS G  43      46.604  87.536  38.099  1.00271.15           N1+
ATOM   1247  N   GLN G  44      45.063  91.939  34.467  1.00288.20           N  
ATOM   1248  CA  GLN G  44      46.009  93.000  34.316  1.00288.20           C  
ATOM   1249  C   GLN G  44      46.340  93.451  35.696  1.00288.20           C  
ATOM   1250  O   GLN G  44      45.631  93.125  36.645  1.00288.20           O  
ATOM   1251  CB  GLN G  44      45.466  94.220  33.553  1.00288.20           C  
ATOM   1252  CG  GLN G  44      46.494  95.344  33.400  1.00288.20           C  
ATOM   1253  CD  GLN G  44      45.839  96.485  32.635  1.00288.20           C  
ATOM   1254  NE2 GLN G  44      44.535  96.314  32.288  1.00288.20           N  
ATOM   1255  OE1 GLN G  44      46.472  97.500  32.350  1.00288.20           O  
ATOM   1256  N   THR G  45      47.445  94.201  35.856  1.00280.15           N  
ATOM   1257  CA  THR G  45      47.750  94.647  37.180  1.00280.15           C  
ATOM   1258  C   THR G  45      46.688  95.621  37.571  1.00280.15           C  
ATOM   1259  O   THR G  45      46.554  96.697  36.989  1.00280.15           O  
ATOM   1260  CB  THR G  45      49.103  95.293  37.309  1.00280.15           C  
ATOM   1261  CG2 THR G  45      49.208  96.493  36.350  1.00280.15           C  
ATOM   1262  OG1 THR G  45      49.324  95.698  38.651  1.00280.15           O  
ATOM   1263  N   ALA G  46      45.875  95.234  38.570  1.00275.42           N  
ATOM   1264  CA  ALA G  46      44.818  96.079  39.031  1.00275.42           C  
ATOM   1265  C   ALA G  46      43.920  95.205  39.836  1.00275.42           C  
ATOM   1266  O   ALA G  46      44.137  93.999  39.941  1.00275.42           O  
ATOM   1267  CB  ALA G  46      43.966  96.685  37.903  1.00275.42           C  
ATOM   1268  N   PRO G  47      42.928  95.791  40.437  1.00116.59           N  
ATOM   1269  CA  PRO G  47      41.984  95.000  41.165  1.00116.59           C  
ATOM   1270  C   PRO G  47      41.119  94.313  40.165  1.00116.59           C  
ATOM   1271  O   PRO G  47      40.919  94.858  39.080  1.00116.59           O  
ATOM   1272  CB  PRO G  47      41.247  95.963  42.101  1.00116.59           C  
ATOM   1273  CG  PRO G  47      41.667  97.369  41.629  1.00116.59           C  
ATOM   1274  CD  PRO G  47      43.034  97.138  40.966  1.00116.59           C  
ATOM   1275  N   ASN G  48      40.610  93.112  40.492  1.00168.02           N  
ATOM   1276  CA  ASN G  48      39.783  92.421  39.552  1.00168.02           C  
ATOM   1277  C   ASN G  48      38.416  93.003  39.656  1.00168.02           C  
ATOM   1278  O   ASN G  48      38.020  93.501  40.709  1.00168.02           O  
ATOM   1279  CB  ASN G  48      39.669  90.911  39.820  1.00168.02           C  
ATOM   1280  CG  ASN G  48      41.028  90.283  39.545  1.00168.02           C  
ATOM   1281  ND2 ASN G  48      41.210  89.010  39.989  1.00168.02           N  
ATOM   1282  OD1 ASN G  48      41.904  90.905  38.945  1.00168.02           O  
ATOM   1283  N   ASN G  49      37.660  92.974  38.544  1.00223.25           N  
ATOM   1284  CA  ASN G  49      36.329  93.493  38.602  1.00223.25           C  
ATOM   1285  C   ASN G  49      35.552  92.540  39.441  1.00223.25           C  
ATOM   1286  O   ASN G  49      35.654  91.326  39.275  1.00223.25           O  
ATOM   1287  CB  ASN G  49      35.639  93.583  37.229  1.00223.25           C  
ATOM   1288  CG  ASN G  49      34.261  94.197  37.431  1.00223.25           C  
ATOM   1289  ND2 ASN G  49      33.196  93.375  37.226  1.00223.25           N  
ATOM   1290  OD1 ASN G  49      34.133  95.376  37.755  1.00223.25           O  
ATOM   1291  N   SER G  50      34.765  93.072  40.391  1.00173.17           N  
ATOM   1292  CA  SER G  50      34.009  92.201  41.233  1.00173.17           C  
ATOM   1293  C   SER G  50      32.798  91.775  40.480  1.00173.17           C  
ATOM   1294  O   SER G  50      32.315  92.485  39.599  1.00173.17           O  
ATOM   1295  CB  SER G  50      33.534  92.860  42.539  1.00173.17           C  
ATOM   1296  OG  SER G  50      32.796  91.928  43.316  1.00173.17           O  
ATOM   1297  N   ASN G  51      32.289  90.574  40.802  1.00164.20           N  
ATOM   1298  CA  ASN G  51      31.089  90.109  40.179  1.00164.20           C  
ATOM   1299  C   ASN G  51      30.115  89.905  41.286  1.00164.20           C  
ATOM   1300  O   ASN G  51      30.460  89.378  42.342  1.00164.20           O  
ATOM   1301  CB  ASN G  51      31.246  88.768  39.441  1.00164.20           C  
ATOM   1302  CG  ASN G  51      32.085  89.018  38.196  1.00164.20           C  
ATOM   1303  ND2 ASN G  51      32.629  87.923  37.600  1.00164.20           N  
ATOM   1304  OD1 ASN G  51      32.246  90.157  37.759  1.00164.20           O  
ATOM   1305  N   GLY G  52      28.862  90.345  41.079  1.00 81.39           N  
ATOM   1306  CA  GLY G  52      27.892  90.200  42.118  1.00 81.39           C  
ATOM   1307  C   GLY G  52      28.161  91.296  43.092  1.00 81.39           C  
ATOM   1308  O   GLY G  52      29.037  92.132  42.873  1.00 81.39           O  
ATOM   1309  N   GLY G  53      27.407  91.318  44.205  1.00 69.57           N  
ATOM   1310  CA  GLY G  53      27.614  92.343  45.181  1.00 69.57           C  
ATOM   1311  C   GLY G  53      26.926  93.557  44.662  1.00 69.57           C  
ATOM   1312  O   GLY G  53      26.372  93.543  43.564  1.00 69.57           O  
ATOM   1313  N   SER G  54      26.941  94.653  45.442  1.00155.81           N  
ATOM   1314  CA  SER G  54      26.303  95.831  44.946  1.00155.81           C  
ATOM   1315  C   SER G  54      27.375  96.823  44.651  1.00155.81           C  
ATOM   1316  O   SER G  54      27.988  97.387  45.556  1.00155.81           O  
ATOM   1317  CB  SER G  54      25.342  96.483  45.955  1.00155.81           C  
ATOM   1318  OG  SER G  54      24.263  95.605  46.239  1.00155.81           O  
ATOM   1319  N   GLU G  55      27.634  97.043  43.351  1.00251.31           N  
ATOM   1320  CA  GLU G  55      28.602  98.010  42.935  1.00251.31           C  
ATOM   1321  C   GLU G  55      28.314  98.269  41.498  1.00251.31           C  
ATOM   1322  O   GLU G  55      27.861  97.378  40.781  1.00251.31           O  
ATOM   1323  CB  GLU G  55      30.057  97.522  43.041  1.00251.31           C  
ATOM   1324  CG  GLU G  55      30.531  97.341  44.485  1.00251.31           C  
ATOM   1325  CD  GLU G  55      31.974  96.858  44.455  1.00251.31           C  
ATOM   1326  OE1 GLU G  55      32.495  96.616  43.334  1.00251.31           O  
ATOM   1327  OE2 GLU G  55      32.575  96.724  45.555  1.00251.31           O1-
ATOM   1328  N   GLU G  56      28.549  99.508  41.031  1.00123.45           N  
ATOM   1329  CA  GLU G  56      28.268  99.752  39.651  1.00123.45           C  
ATOM   1330  C   GLU G  56      29.526 100.183  38.985  1.00123.45           C  
ATOM   1331  O   GLU G  56      30.167 101.146  39.403  1.00123.45           O  
ATOM   1332  CB  GLU G  56      27.223 100.857  39.424  1.00123.45           C  
ATOM   1333  CG  GLU G  56      27.654 102.225  39.954  1.00123.45           C  
ATOM   1334  CD  GLU G  56      26.533 103.211  39.660  1.00123.45           C  
ATOM   1335  OE1 GLU G  56      25.376 102.929  40.072  1.00123.45           O  
ATOM   1336  OE2 GLU G  56      26.817 104.258  39.018  1.00123.45           O1-
ATOM   1337  N   GLU G  57      29.929  99.449  37.932  1.00117.60           N  
ATOM   1338  CA  GLU G  57      31.083  99.873  37.206  1.00117.60           C  
ATOM   1339  C   GLU G  57      30.734  99.803  35.757  1.00117.60           C  
ATOM   1340  O   GLU G  57      30.591  98.720  35.193  1.00117.60           O  
ATOM   1341  CB  GLU G  57      32.332  99.003  37.451  1.00117.60           C  
ATOM   1342  CG  GLU G  57      32.165  97.525  37.090  1.00117.60           C  
ATOM   1343  CD  GLU G  57      31.200  96.899  38.086  1.00117.60           C  
ATOM   1344  OE1 GLU G  57      31.423  97.070  39.314  1.00117.60           O  
ATOM   1345  OE2 GLU G  57      30.224  96.245  37.631  1.00117.60           O1-
ATOM   1346  N   ILE G  58      30.588 100.972  35.107  1.00105.60           N  
ATOM   1347  CA  ILE G  58      30.255 100.965  33.715  1.00105.60           C  
ATOM   1348  C   ILE G  58      31.481 101.380  32.969  1.00105.60           C  
ATOM   1349  O   ILE G  58      31.868 102.550  32.987  1.00105.60           O  
ATOM   1350  CB  ILE G  58      29.169 101.943  33.369  1.00105.60           C  
ATOM   1351  CG1 ILE G  58      27.858 101.565  34.077  1.00105.60           C  
ATOM   1352  CG2 ILE G  58      29.046 101.995  31.838  1.00105.60           C  
ATOM   1353  CD1 ILE G  58      27.304 100.208  33.645  1.00105.60           C  
ATOM   1354  N   THR G  59      32.169 100.389  32.367  1.00 54.24           N  
ATOM   1355  CA  THR G  59      33.338 100.636  31.574  1.00 54.24           C  
ATOM   1356  C   THR G  59      32.990 101.154  30.207  1.00 54.24           C  
ATOM   1357  O   THR G  59      33.585 102.125  29.741  1.00 54.24           O  
ATOM   1358  CB  THR G  59      34.181  99.408  31.395  1.00 54.24           C  
ATOM   1359  CG2 THR G  59      34.564  98.879  32.788  1.00 54.24           C  
ATOM   1360  OG1 THR G  59      33.463  98.415  30.677  1.00 54.24           O  
ATOM   1361  N   CYS G  60      31.999 100.530  29.528  1.00 49.24           N  
ATOM   1362  CA  CYS G  60      31.742 100.898  28.161  1.00 49.24           C  
ATOM   1363  C   CYS G  60      30.272 100.840  27.860  1.00 49.24           C  
ATOM   1364  O   CYS G  60      29.441 100.599  28.733  1.00 49.24           O  
ATOM   1365  CB  CYS G  60      32.450  99.973  27.156  1.00 49.24           C  
ATOM   1366  SG  CYS G  60      31.954  98.233  27.345  1.00 49.24           S  
ATOM   1367  N   ALA G  61      29.935 101.075  26.573  1.00 43.05           N  
ATOM   1368  CA  ALA G  61      28.588 101.144  26.075  1.00 43.05           C  
ATOM   1369  C   ALA G  61      27.881  99.829  26.231  1.00 43.05           C  
ATOM   1370  O   ALA G  61      26.706  99.795  26.591  1.00 43.05           O  
ATOM   1371  CB  ALA G  61      28.531 101.516  24.583  1.00 43.05           C  
ATOM   1372  N   LEU G  62      28.587  98.708  25.994  1.00118.51           N  
ATOM   1373  CA  LEU G  62      27.986  97.400  25.979  1.00118.51           C  
ATOM   1374  C   LEU G  62      27.396  97.069  27.317  1.00118.51           C  
ATOM   1375  O   LEU G  62      26.425  96.321  27.405  1.00118.51           O  
ATOM   1376  CB  LEU G  62      28.970  96.253  25.674  1.00118.51           C  
ATOM   1377  CG  LEU G  62      29.641  96.305  24.288  1.00118.51           C  
ATOM   1378  CD1 LEU G  62      28.602  96.351  23.162  1.00118.51           C  
ATOM   1379  CD2 LEU G  62      30.697  97.411  24.201  1.00118.51           C  
ATOM   1380  N   ASP G  63      27.972  97.613  28.399  1.00 64.44           N  
ATOM   1381  CA  ASP G  63      27.578  97.280  29.742  1.00 64.44           C  
ATOM   1382  C   ASP G  63      26.123  97.584  29.967  1.00 64.44           C  
ATOM   1383  O   ASP G  63      25.495  96.978  30.834  1.00 64.44           O  
ATOM   1384  CB  ASP G  63      28.395  98.036  30.802  1.00 64.44           C  
ATOM   1385  CG  ASP G  63      29.791  97.432  30.805  1.00 64.44           C  
ATOM   1386  OD1 ASP G  63      29.903  96.216  30.496  1.00 64.44           O  
ATOM   1387  OD2 ASP G  63      30.762  98.175  31.109  1.00 64.44           O1-
ATOM   1388  N   TYR G  64      25.567  98.561  29.226  1.00104.57           N  
ATOM   1389  CA  TYR G  64      24.198  98.993  29.340  1.00104.57           C  
ATOM   1390  C   TYR G  64      23.246  97.916  28.893  1.00104.57           C  
ATOM   1391  O   TYR G  64      22.097  97.870  29.326  1.00104.57           O  
ATOM   1392  CB  TYR G  64      23.899 100.266  28.529  1.00104.57           C  
ATOM   1393  CG  TYR G  64      24.662 101.384  29.157  1.00104.57           C  
ATOM   1394  CD1 TYR G  64      25.975 101.619  28.817  1.00104.57           C  
ATOM   1395  CD2 TYR G  64      24.065 102.198  30.091  1.00104.57           C  
ATOM   1396  CE1 TYR G  64      26.679 102.649  29.395  1.00104.57           C  
ATOM   1397  CE2 TYR G  64      24.763 103.230  30.673  1.00104.57           C  
ATOM   1398  CZ  TYR G  64      26.072 103.457  30.326  1.00104.57           C  
ATOM   1399  OH  TYR G  64      26.789 104.516  30.922  1.00104.57           O  
ATOM   1400  N   LEU G  65      23.671  97.080  27.936  1.00168.57           N  
ATOM   1401  CA  LEU G  65      22.865  96.023  27.392  1.00168.57           C  
ATOM   1402  C   LEU G  65      22.705  94.895  28.354  1.00168.57           C  
ATOM   1403  O   LEU G  65      22.078  93.890  28.025  1.00168.57           O  
ATOM   1404  CB  LEU G  65      23.294  95.500  26.019  1.00168.57           C  
ATOM   1405  CG  LEU G  65      23.183  96.621  24.974  1.00168.57           C  
ATOM   1406  CD1 LEU G  65      24.472  97.436  24.869  1.00168.57           C  
ATOM   1407  CD2 LEU G  65      22.619  96.131  23.646  1.00168.57           C  
ATOM   1408  N   ILE G  66      23.386  94.958  29.507  1.00123.66           N  
ATOM   1409  CA  ILE G  66      23.287  93.888  30.453  1.00123.66           C  
ATOM   1410  C   ILE G  66      22.567  94.421  31.667  1.00123.66           C  
ATOM   1411  O   ILE G  66      22.831  95.535  32.118  1.00123.66           O  
ATOM   1412  CB  ILE G  66      24.662  93.401  30.804  1.00123.66           C  
ATOM   1413  CG1 ILE G  66      24.644  91.945  31.260  1.00123.66           C  
ATOM   1414  CG2 ILE G  66      25.290  94.371  31.818  1.00123.66           C  
ATOM   1415  CD1 ILE G  66      26.039  91.328  31.196  1.00123.66           C  
ATOM   1416  N   PRO G  67      21.651  93.657  32.219  1.00 82.21           N  
ATOM   1417  CA  PRO G  67      20.856  94.134  33.323  1.00 82.21           C  
ATOM   1418  C   PRO G  67      21.712  94.439  34.509  1.00 82.21           C  
ATOM   1419  O   PRO G  67      22.747  93.797  34.683  1.00 82.21           O  
ATOM   1420  CB  PRO G  67      19.801  93.057  33.563  1.00 82.21           C  
ATOM   1421  CG  PRO G  67      19.616  92.419  32.172  1.00 82.21           C  
ATOM   1422  CD  PRO G  67      20.978  92.605  31.475  1.00 82.21           C  
ATOM   1423  N   PRO G  68      21.314  95.405  35.295  1.00 77.84           N  
ATOM   1424  CA  PRO G  68      22.055  95.808  36.459  1.00 77.84           C  
ATOM   1425  C   PRO G  68      21.928  94.764  37.522  1.00 77.84           C  
ATOM   1426  O   PRO G  68      20.947  94.024  37.508  1.00 77.84           O  
ATOM   1427  CB  PRO G  68      21.498  97.177  36.861  1.00 77.84           C  
ATOM   1428  CG  PRO G  68      20.158  97.287  36.110  1.00 77.84           C  
ATOM   1429  CD  PRO G  68      20.369  96.418  34.860  1.00 77.84           C  
ATOM   1430  N   PRO G  69      22.886  94.683  38.406  1.00 92.16           N  
ATOM   1431  CA  PRO G  69      22.839  93.682  39.438  1.00 92.16           C  
ATOM   1432  C   PRO G  69      21.835  94.004  40.497  1.00 92.16           C  
ATOM   1433  O   PRO G  69      21.507  95.175  40.680  1.00 92.16           O  
ATOM   1434  CB  PRO G  69      24.261  93.564  39.980  1.00 92.16           C  
ATOM   1435  CG  PRO G  69      25.140  93.999  38.795  1.00 92.16           C  
ATOM   1436  CD  PRO G  69      24.255  94.980  38.010  1.00 92.16           C  
ATOM   1437  N   MET G  70      21.334  92.971  41.203  1.00 51.21           N  
ATOM   1438  CA  MET G  70      20.380  93.169  42.256  1.00 51.21           C  
ATOM   1439  C   MET G  70      21.089  93.747  43.442  1.00 51.21           C  
ATOM   1440  O   MET G  70      22.203  93.354  43.784  1.00 51.21           O  
ATOM   1441  CB  MET G  70      19.715  91.866  42.735  1.00 51.21           C  
ATOM   1442  CG  MET G  70      18.705  91.269  41.756  1.00 51.21           C  
ATOM   1443  SD  MET G  70      17.160  92.216  41.635  1.00 51.21           S  
ATOM   1444  CE  MET G  70      16.800  92.114  43.413  1.00 51.21           C  
ATOM   1445  N   PRO G  71      20.441  94.692  44.069  1.00 80.59           N  
ATOM   1446  CA  PRO G  71      20.989  95.291  45.259  1.00 80.59           C  
ATOM   1447  C   PRO G  71      20.878  94.325  46.404  1.00 80.59           C  
ATOM   1448  O   PRO G  71      20.025  93.442  46.349  1.00 80.59           O  
ATOM   1449  CB  PRO G  71      20.192  96.577  45.483  1.00 80.59           C  
ATOM   1450  CG  PRO G  71      19.723  96.968  44.070  1.00 80.59           C  
ATOM   1451  CD  PRO G  71      19.616  95.629  43.320  1.00 80.59           C  
ATOM   1452  N   LYS G  72      21.759  94.436  47.420  1.00119.07           N  
ATOM   1453  CA  LYS G  72      21.707  93.579  48.577  1.00119.07           C  
ATOM   1454  C   LYS G  72      20.484  93.914  49.368  1.00119.07           C  
ATOM   1455  O   LYS G  72      19.769  93.037  49.851  1.00119.07           O  
ATOM   1456  CB  LYS G  72      22.931  93.739  49.492  1.00119.07           C  
ATOM   1457  CG  LYS G  72      24.198  93.147  48.876  1.00119.07           C  
ATOM   1458  CD  LYS G  72      24.089  91.641  48.627  1.00119.07           C  
ATOM   1459  CE  LYS G  72      25.259  91.058  47.833  1.00119.07           C  
ATOM   1460  NZ  LYS G  72      25.138  91.439  46.409  1.00119.07           N1+
ATOM   1461  N   ASN G  73      20.225  95.224  49.494  1.00165.16           N  
ATOM   1462  CA  ASN G  73      19.113  95.804  50.182  1.00165.16           C  
ATOM   1463  C   ASN G  73      17.869  95.067  49.758  1.00165.16           C  
ATOM   1464  O   ASN G  73      17.409  95.193  48.627  1.00165.16           O  
ATOM   1465  CB  ASN G  73      19.071  97.279  49.727  1.00165.16           C  
ATOM   1466  CG  ASN G  73      17.739  97.965  49.892  1.00165.16           C  
ATOM   1467  ND2 ASN G  73      17.771  99.150  50.555  1.00165.16           N  
ATOM   1468  OD1 ASN G  73      16.715  97.513  49.386  1.00165.16           O  
ATOM   1469  N   GLN G  74      17.271  94.299  50.691  1.00 71.48           N  
ATOM   1470  CA  GLN G  74      16.084  93.507  50.485  1.00 71.48           C  
ATOM   1471  C   GLN G  74      14.917  94.418  50.302  1.00 71.48           C  
ATOM   1472  O   GLN G  74      13.851  94.005  49.851  1.00 71.48           O  
ATOM   1473  CB  GLN G  74      15.735  92.568  51.650  1.00 71.48           C  
ATOM   1474  CG  GLN G  74      14.467  91.755  51.371  1.00 71.48           C  
ATOM   1475  CD  GLN G  74      14.184  90.853  52.561  1.00 71.48           C  
ATOM   1476  NE2 GLN G  74      13.079  90.064  52.468  1.00 71.48           N  
ATOM   1477  OE1 GLN G  74      14.920  90.846  53.546  1.00 71.48           O  
ATOM   1478  N   GLN G  75      15.096  95.684  50.700  1.00149.85           N  
ATOM   1479  CA  GLN G  75      14.075  96.690  50.736  1.00149.85           C  
ATOM   1480  C   GLN G  75      13.450  96.813  49.382  1.00149.85           C  
ATOM   1481  O   GLN G  75      12.284  97.186  49.276  1.00149.85           O  
ATOM   1482  CB  GLN G  75      14.666  98.047  51.131  1.00149.85           C  
ATOM   1483  CG  GLN G  75      15.421  97.952  52.456  1.00149.85           C  
ATOM   1484  CD  GLN G  75      15.984  99.322  52.790  1.00149.85           C  
ATOM   1485  NE2 GLN G  75      15.663 100.331  51.939  1.00149.85           N  
ATOM   1486  OE1 GLN G  75      16.695  99.489  53.780  1.00149.85           O  
ATOM   1487  N   TYR G  76      14.217  96.531  48.315  1.00 87.51           N  
ATOM   1488  CA  TYR G  76      13.741  96.575  46.959  1.00 87.51           C  
ATOM   1489  C   TYR G  76      12.650  95.563  46.742  1.00 87.51           C  
ATOM   1490  O   TYR G  76      11.837  95.721  45.833  1.00 87.51           O  
ATOM   1491  CB  TYR G  76      14.845  96.381  45.903  1.00 87.51           C  
ATOM   1492  CG  TYR G  76      15.596  97.669  45.829  1.00 87.51           C  
ATOM   1493  CD1 TYR G  76      15.075  98.719  45.108  1.00 87.51           C  
ATOM   1494  CD2 TYR G  76      16.805  97.840  46.464  1.00 87.51           C  
ATOM   1495  CE1 TYR G  76      15.740  99.920  45.019  1.00 87.51           C  
ATOM   1496  CE2 TYR G  76      17.477  99.039  46.380  1.00 87.51           C  
ATOM   1497  CZ  TYR G  76      16.945 100.082  45.658  1.00 87.51           C  
ATOM   1498  OH  TYR G  76      17.630 101.312  45.569  1.00 87.51           O  
ATOM   1499  N   ARG G  77      12.642  94.454  47.508  1.00119.44           N  
ATOM   1500  CA  ARG G  77      11.615  93.460  47.343  1.00119.44           C  
ATOM   1501  C   ARG G  77      10.276  94.093  47.611  1.00119.44           C  
ATOM   1502  O   ARG G  77      10.113  94.862  48.557  1.00119.44           O  
ATOM   1503  CB  ARG G  77      11.796  92.253  48.282  1.00119.44           C  
ATOM   1504  CG  ARG G  77      10.827  91.103  48.005  1.00119.44           C  
ATOM   1505  CD  ARG G  77      11.156  89.824  48.777  1.00119.44           C  
ATOM   1506  NE  ARG G  77      10.678  89.999  50.175  1.00119.44           N  
ATOM   1507  CZ  ARG G  77      10.683  88.933  51.026  1.00119.44           C  
ATOM   1508  NH1 ARG G  77      11.108  87.712  50.586  1.00119.44           N1+
ATOM   1509  NH2 ARG G  77      10.268  89.087  52.318  1.00119.44           N  
ATOM   1510  N   ALA G  78       9.274  93.784  46.755  1.00 42.47           N  
ATOM   1511  CA  ALA G  78       7.974  94.386  46.871  1.00 42.47           C  
ATOM   1512  C   ALA G  78       7.212  93.766  48.007  1.00 42.47           C  
ATOM   1513  O   ALA G  78       7.261  92.560  48.238  1.00 42.47           O  
ATOM   1514  CB  ALA G  78       7.118  94.238  45.600  1.00 42.47           C  
ATOM   1515  N   PHE G  79       6.478  94.601  48.767  1.00 62.11           N  
ATOM   1516  CA  PHE G  79       5.667  94.108  49.845  1.00 62.11           C  
ATOM   1517  C   PHE G  79       4.516  93.341  49.262  1.00 62.11           C  
ATOM   1518  O   PHE G  79       4.100  92.309  49.790  1.00 62.11           O  
ATOM   1519  CB  PHE G  79       5.137  95.223  50.773  1.00 62.11           C  
ATOM   1520  CG  PHE G  79       4.330  96.207  49.995  1.00 62.11           C  
ATOM   1521  CD1 PHE G  79       4.947  97.227  49.306  1.00 62.11           C  
ATOM   1522  CD2 PHE G  79       2.957  96.123  49.966  1.00 62.11           C  
ATOM   1523  CE1 PHE G  79       4.209  98.142  48.592  1.00 62.11           C  
ATOM   1524  CE2 PHE G  79       2.214  97.036  49.254  1.00 62.11           C  
ATOM   1525  CZ  PHE G  79       2.839  98.047  48.563  1.00 62.11           C  
ATOM   1526  N   GLY G  80       3.979  93.857  48.142  1.00 63.59           N  
ATOM   1527  CA  GLY G  80       2.865  93.325  47.407  1.00 63.59           C  
ATOM   1528  C   GLY G  80       2.507  94.486  46.549  1.00 63.59           C  
ATOM   1529  O   GLY G  80       3.392  95.313  46.335  1.00 63.59           O  
ATOM   1530  N   SER G  81       1.274  94.529  45.974  1.00157.98           N  
ATOM   1531  CA  SER G  81       0.779  95.765  45.418  1.00157.98           C  
ATOM   1532  C   SER G  81      -0.444  95.648  44.577  1.00157.98           C  
ATOM   1533  O   SER G  81      -1.334  94.845  44.852  1.00157.98           O  
ATOM   1534  CB  SER G  81       1.742  96.751  44.783  1.00157.98           C  
ATOM   1535  OG  SER G  81       1.219  98.071  44.747  1.00157.98           O  
ATOM   1536  N   ILE G  82      -0.506  96.500  43.529  1.00128.59           N  
ATOM   1537  CA  ILE G  82      -1.762  96.765  42.906  1.00128.59           C  
ATOM   1538  C   ILE G  82      -1.909  96.236  41.520  1.00128.59           C  
ATOM   1539  O   ILE G  82      -1.670  96.966  40.554  1.00128.59           O  
ATOM   1540  CB  ILE G  82      -1.977  98.246  42.813  1.00128.59           C  
ATOM   1541  CG1 ILE G  82      -1.867  98.870  44.214  1.00128.59           C  
ATOM   1542  CG2 ILE G  82      -3.320  98.509  42.113  1.00128.59           C  
ATOM   1543  CD1 ILE G  82      -1.678 100.385  44.196  1.00128.59           C  
ATOM   1544  N   TRP G  83      -2.192  94.927  41.373  1.00279.76           N  
ATOM   1545  CA  TRP G  83      -2.657  94.475  40.101  1.00279.76           C  
ATOM   1546  C   TRP G  83      -4.161  94.580  39.998  1.00279.76           C  
ATOM   1547  O   TRP G  83      -4.694  95.347  39.197  1.00279.76           O  
ATOM   1548  CB  TRP G  83      -1.994  93.145  39.642  1.00279.76           C  
ATOM   1549  CG  TRP G  83      -1.809  91.972  40.596  1.00279.76           C  
ATOM   1550  CD1 TRP G  83      -2.187  90.679  40.390  1.00279.76           C  
ATOM   1551  CD2 TRP G  83      -1.153  91.988  41.883  1.00279.76           C  
ATOM   1552  CE2 TRP G  83      -1.185  90.685  42.383  1.00279.76           C  
ATOM   1553  CE3 TRP G  83      -0.559  92.994  42.591  1.00279.76           C  
ATOM   1554  NE1 TRP G  83      -1.826  89.896  41.458  1.00279.76           N  
ATOM   1555  CZ2 TRP G  83      -0.629  90.372  43.590  1.00279.76           C  
ATOM   1556  CZ3 TRP G  83      -0.010  92.677  43.814  1.00279.76           C  
ATOM   1557  CH2 TRP G  83      -0.044  91.391  44.306  1.00279.76           C  
ATOM   1558  N   GLN G  84      -4.926  93.845  40.838  1.00242.78           N  
ATOM   1559  CA  GLN G  84      -4.438  92.829  41.723  1.00242.78           C  
ATOM   1560  C   GLN G  84      -5.324  91.636  41.482  1.00242.78           C  
ATOM   1561  O   GLN G  84      -6.336  91.472  42.162  1.00242.78           O  
ATOM   1562  CB  GLN G  84      -4.633  93.179  43.207  1.00242.78           C  
ATOM   1563  CG  GLN G  84      -3.861  94.411  43.680  1.00242.78           C  
ATOM   1564  CD  GLN G  84      -4.348  94.731  45.086  1.00242.78           C  
ATOM   1565  NE2 GLN G  84      -5.649  94.436  45.352  1.00242.78           N  
ATOM   1566  OE1 GLN G  84      -3.604  95.236  45.925  1.00242.78           O  
ATOM   1567  N   VAL G  85      -4.978  90.767  40.507  1.00 76.10           N  
ATOM   1568  CA  VAL G  85      -5.774  89.603  40.242  1.00 76.10           C  
ATOM   1569  C   VAL G  85      -4.881  88.493  39.762  1.00 76.10           C  
ATOM   1570  O   VAL G  85      -3.816  88.726  39.194  1.00 76.10           O  
ATOM   1571  CB  VAL G  85      -6.794  89.826  39.159  1.00 76.10           C  
ATOM   1572  CG1 VAL G  85      -7.575  88.523  38.920  1.00 76.10           C  
ATOM   1573  CG2 VAL G  85      -7.678  91.020  39.557  1.00 76.10           C  
ATOM   1574  N   LYS G  86      -5.314  87.241  40.021  1.00259.77           N  
ATOM   1575  CA  LYS G  86      -4.703  86.027  39.552  1.00259.77           C  
ATOM   1576  C   LYS G  86      -3.211  86.031  39.668  1.00259.77           C  
ATOM   1577  O   LYS G  86      -2.505  85.964  38.663  1.00259.77           O  
ATOM   1578  CB  LYS G  86      -5.081  85.646  38.107  1.00259.77           C  
ATOM   1579  CG  LYS G  86      -4.605  86.632  37.038  1.00259.77           C  
ATOM   1580  CD  LYS G  86      -4.608  86.028  35.633  1.00259.77           C  
ATOM   1581  CE  LYS G  86      -3.591  84.895  35.467  1.00259.77           C  
ATOM   1582  NZ  LYS G  86      -3.651  84.351  34.092  1.00259.77           N1+
ATOM   1583  N   ASP G  87      -2.671  86.103  40.896  1.00239.37           N  
ATOM   1584  CA  ASP G  87      -1.243  86.016  40.989  1.00239.37           C  
ATOM   1585  C   ASP G  87      -0.897  84.618  40.571  1.00239.37           C  
ATOM   1586  O   ASP G  87      -1.650  83.683  40.837  1.00239.37           O  
ATOM   1587  CB  ASP G  87      -0.711  86.238  42.418  1.00239.37           C  
ATOM   1588  CG  ASP G  87       0.803  86.402  42.377  1.00239.37           C  
ATOM   1589  OD1 ASP G  87       1.384  86.351  41.261  1.00239.37           O  
ATOM   1590  OD2 ASP G  87       1.402  86.583  43.471  1.00239.37           O1-
ATOM   1591  N   GLN G  88       0.247  84.437  39.882  1.00256.59           N  
ATOM   1592  CA  GLN G  88       0.621  83.123  39.441  1.00256.59           C  
ATOM   1593  C   GLN G  88       1.086  82.341  40.623  1.00256.59           C  
ATOM   1594  O   GLN G  88       1.641  82.891  41.573  1.00256.59           O  
ATOM   1595  CB  GLN G  88       1.744  83.101  38.388  1.00256.59           C  
ATOM   1596  CG  GLN G  88       1.285  83.514  36.987  1.00256.59           C  
ATOM   1597  CD  GLN G  88       0.495  82.351  36.401  1.00256.59           C  
ATOM   1598  NE2 GLN G  88       0.049  82.498  35.125  1.00256.59           N  
ATOM   1599  OE1 GLN G  88       0.281  81.335  37.062  1.00256.59           O  
ATOM   1600  N   LEU G  89       0.837  81.018  40.590  1.00236.60           N  
ATOM   1601  CA  LEU G  89       1.215  80.152  41.668  1.00236.60           C  
ATOM   1602  C   LEU G  89       2.656  79.794  41.510  1.00236.60           C  
ATOM   1603  O   LEU G  89       3.206  79.752  40.411  1.00236.60           O  
ATOM   1604  CB  LEU G  89       0.410  78.842  41.713  1.00236.60           C  
ATOM   1605  CG  LEU G  89      -1.091  79.055  41.985  1.00236.60           C  
ATOM   1606  CD1 LEU G  89      -1.330  79.622  43.394  1.00236.60           C  
ATOM   1607  CD2 LEU G  89      -1.745  79.903  40.883  1.00236.60           C  
ATOM   1608  N   PRO G  90       3.274  79.571  42.634  1.00187.84           N  
ATOM   1609  CA  PRO G  90       4.661  79.190  42.631  1.00187.84           C  
ATOM   1610  C   PRO G  90       4.849  77.738  42.323  1.00187.84           C  
ATOM   1611  O   PRO G  90       3.881  76.980  42.353  1.00187.84           O  
ATOM   1612  CB  PRO G  90       5.209  79.566  44.005  1.00187.84           C  
ATOM   1613  CG  PRO G  90       4.293  80.710  44.466  1.00187.84           C  
ATOM   1614  CD  PRO G  90       2.953  80.410  43.779  1.00187.84           C  
ATOM   1615  N   ASP G  91       6.105  77.349  42.023  1.00179.52           N  
ATOM   1616  CA  ASP G  91       6.499  75.992  41.770  1.00179.52           C  
ATOM   1617  C   ASP G  91       5.753  75.441  40.604  1.00179.52           C  
ATOM   1618  O   ASP G  91       5.499  74.240  40.536  1.00179.52           O  
ATOM   1619  CB  ASP G  91       6.254  75.062  42.969  1.00179.52           C  
ATOM   1620  CG  ASP G  91       7.237  75.452  44.061  1.00179.52           C  
ATOM   1621  OD1 ASP G  91       8.218  76.173  43.740  1.00179.52           O  
ATOM   1622  OD2 ASP G  91       7.018  75.038  45.230  1.00179.52           O1-
ATOM   1623  N   LEU G  92       5.384  76.304  39.645  1.00 74.36           N  
ATOM   1624  CA  LEU G  92       4.715  75.800  38.487  1.00 74.36           C  
ATOM   1625  C   LEU G  92       5.685  74.970  37.706  1.00 74.36           C  
ATOM   1626  O   LEU G  92       5.342  73.889  37.227  1.00 74.36           O  
ATOM   1627  CB  LEU G  92       4.191  76.908  37.559  1.00 74.36           C  
ATOM   1628  CG  LEU G  92       3.098  77.778  38.206  1.00 74.36           C  
ATOM   1629  CD1 LEU G  92       2.589  78.850  37.229  1.00 74.36           C  
ATOM   1630  CD2 LEU G  92       1.969  76.915  38.794  1.00 74.36           C  
ATOM   1631  N   GLU G  93       6.942  75.443  37.579  1.00230.13           N  
ATOM   1632  CA  GLU G  93       7.880  74.739  36.752  1.00230.13           C  
ATOM   1633  C   GLU G  93       8.885  74.025  37.601  1.00230.13           C  
ATOM   1634  O   GLU G  93       8.910  74.160  38.824  1.00230.13           O  
ATOM   1635  CB  GLU G  93       8.628  75.636  35.746  1.00230.13           C  
ATOM   1636  CG  GLU G  93       9.330  74.834  34.645  1.00230.13           C  
ATOM   1637  CD  GLU G  93       9.823  75.790  33.569  1.00230.13           C  
ATOM   1638  OE1 GLU G  93       9.839  77.023  33.828  1.00230.13           O  
ATOM   1639  OE2 GLU G  93      10.189  75.295  32.469  1.00230.13           O1-
ATOM   1640  N   SER G  94       9.741  73.226  36.931  1.00172.71           N  
ATOM   1641  CA  SER G  94      10.721  72.370  37.538  1.00172.71           C  
ATOM   1642  C   SER G  94      11.814  73.192  38.152  1.00172.71           C  
ATOM   1643  O   SER G  94      11.845  74.416  38.034  1.00172.71           O  
ATOM   1644  CB  SER G  94      11.349  71.391  36.522  1.00172.71           C  
ATOM   1645  OG  SER G  94      12.283  70.521  37.147  1.00172.71           O  
ATOM   1646  N   MET G  95      12.731  72.496  38.859  1.00229.90           N  
ATOM   1647  CA  MET G  95      13.839  73.064  39.573  1.00229.90           C  
ATOM   1648  C   MET G  95      15.079  72.752  38.801  1.00229.90           C  
ATOM   1649  O   MET G  95      15.036  72.387  37.627  1.00229.90           O  
ATOM   1650  CB  MET G  95      14.113  72.392  40.928  1.00229.90           C  
ATOM   1651  CG  MET G  95      12.979  72.426  41.949  1.00229.90           C  
ATOM   1652  SD  MET G  95      13.395  71.517  43.469  1.00229.90           S  
ATOM   1653  CE  MET G  95      11.693  71.398  44.085  1.00229.90           C  
ATOM   1654  N   GLY G  96      16.233  72.935  39.473  1.00154.15           N  
ATOM   1655  CA  GLY G  96      17.519  72.612  38.933  1.00154.15           C  
ATOM   1656  C   GLY G  96      18.164  71.743  39.963  1.00154.15           C  
ATOM   1657  O   GLY G  96      17.682  71.651  41.091  1.00154.15           O  
ATOM   1658  N   LEU G  97      19.278  71.072  39.618  1.00231.82           N  
ATOM   1659  CA  LEU G  97      19.850  70.219  40.614  1.00231.82           C  
ATOM   1660  C   LEU G  97      20.918  70.956  41.344  1.00231.82           C  
ATOM   1661  O   LEU G  97      21.911  71.391  40.764  1.00231.82           O  
ATOM   1662  CB  LEU G  97      20.493  68.937  40.057  1.00231.82           C  
ATOM   1663  CG  LEU G  97      19.473  67.917  39.522  1.00231.82           C  
ATOM   1664  CD1 LEU G  97      18.629  67.331  40.665  1.00231.82           C  
ATOM   1665  CD2 LEU G  97      18.615  68.515  38.396  1.00231.82           C  
ATOM   1666  N   THR G  98      20.709  71.133  42.661  1.00242.68           N  
ATOM   1667  CA  THR G  98      21.702  71.708  43.513  1.00242.68           C  
ATOM   1668  C   THR G  98      21.902  70.663  44.565  1.00242.68           C  
ATOM   1669  O   THR G  98      20.928  70.130  45.096  1.00242.68           O  
ATOM   1670  CB  THR G  98      21.253  72.997  44.153  1.00242.68           C  
ATOM   1671  CG2 THR G  98      20.050  72.722  45.071  1.00242.68           C  
ATOM   1672  OG1 THR G  98      22.317  73.595  44.880  1.00242.68           O  
ATOM   1673  N   GLN G  99      23.159  70.282  44.872  1.00130.69           N  
ATOM   1674  CA  GLN G  99      23.261  69.221  45.832  1.00130.69           C  
ATOM   1675  C   GLN G  99      22.699  69.657  47.136  1.00130.69           C  
ATOM   1676  O   GLN G  99      21.701  69.108  47.599  1.00130.69           O  
ATOM   1677  CB  GLN G  99      24.708  68.806  46.139  1.00130.69           C  
ATOM   1678  CG  GLN G  99      25.306  67.827  45.137  1.00130.69           C  
ATOM   1679  CD  GLN G  99      24.708  66.472  45.483  1.00130.69           C  
ATOM   1680  NE2 GLN G  99      25.485  65.640  46.226  1.00130.69           N  
ATOM   1681  OE1 GLN G  99      23.571  66.172  45.121  1.00130.69           O  
ATOM   1682  N   LEU G 100      23.313  70.686  47.749  1.00257.68           N  
ATOM   1683  CA  LEU G 100      22.841  71.179  49.010  1.00257.68           C  
ATOM   1684  C   LEU G 100      23.560  72.471  49.226  1.00257.68           C  
ATOM   1685  O   LEU G 100      24.577  72.496  49.917  1.00257.68           O  
ATOM   1686  CB  LEU G 100      23.247  70.339  50.249  1.00257.68           C  
ATOM   1687  CG  LEU G 100      22.837  68.847  50.322  1.00257.68           C  
ATOM   1688  CD1 LEU G 100      21.313  68.646  50.268  1.00257.68           C  
ATOM   1689  CD2 LEU G 100      23.645  67.974  49.346  1.00257.68           C  
ATOM   1690  N   TYR G 101      23.036  73.581  48.677  1.00398.67           N  
ATOM   1691  CA  TYR G 101      23.660  74.863  48.850  1.00398.67           C  
ATOM   1692  C   TYR G 101      24.936  74.831  48.045  1.00398.67           C  
ATOM   1693  O   TYR G 101      25.657  73.833  48.058  1.00398.67           O  
ATOM   1694  CB  TYR G 101      24.051  75.164  50.310  1.00398.67           C  
ATOM   1695  CG  TYR G 101      23.816  76.621  50.505  1.00398.67           C  
ATOM   1696  CD1 TYR G 101      24.192  77.526  49.541  1.00398.67           C  
ATOM   1697  CD2 TYR G 101      23.135  77.074  51.615  1.00398.67           C  
ATOM   1698  CE1 TYR G 101      23.946  78.867  49.710  1.00398.67           C  
ATOM   1699  CE2 TYR G 101      22.888  78.414  51.793  1.00398.67           C  
ATOM   1700  CZ  TYR G 101      23.301  79.316  50.836  1.00398.67           C  
ATOM   1701  OH  TYR G 101      23.050  80.693  51.001  1.00398.67           O  
ATOM   1702  N   LYS G 102      25.255  75.911  47.292  1.00207.01           N  
ATOM   1703  CA  LYS G 102      26.432  75.820  46.470  1.00207.01           C  
ATOM   1704  C   LYS G 102      27.515  76.769  46.902  1.00207.01           C  
ATOM   1705  O   LYS G 102      27.973  77.582  46.097  1.00207.01           O  
ATOM   1706  CB  LYS G 102      26.177  76.156  44.986  1.00207.01           C  
ATOM   1707  CG  LYS G 102      25.240  75.193  44.250  1.00207.01           C  
ATOM   1708  CD  LYS G 102      24.909  75.627  42.817  1.00207.01           C  
ATOM   1709  CE  LYS G 102      24.071  76.905  42.725  1.00207.01           C  
ATOM   1710  NZ  LYS G 102      22.741  76.690  43.342  1.00207.01           N1+
ATOM   1711  N   LYS G 103      27.985  76.696  48.164  1.00237.77           N  
ATOM   1712  CA  LYS G 103      29.150  77.476  48.487  1.00237.77           C  
ATOM   1713  C   LYS G 103      30.157  76.503  48.982  1.00237.77           C  
ATOM   1714  O   LYS G 103      29.873  75.703  49.871  1.00237.77           O  
ATOM   1715  CB  LYS G 103      28.993  78.538  49.587  1.00237.77           C  
ATOM   1716  CG  LYS G 103      28.215  79.772  49.139  1.00237.77           C  
ATOM   1717  CD  LYS G 103      28.070  80.819  50.243  1.00237.77           C  
ATOM   1718  CE  LYS G 103      29.313  81.698  50.385  1.00237.77           C  
ATOM   1719  NZ  LYS G 103      29.761  82.138  49.041  1.00237.77           N1+
ATOM   1720  N   SER G 104      31.372  76.545  48.408  1.00113.39           N  
ATOM   1721  CA  SER G 104      32.360  75.576  48.776  1.00113.39           C  
ATOM   1722  C   SER G 104      33.113  76.055  49.968  1.00113.39           C  
ATOM   1723  O   SER G 104      32.915  77.169  50.452  1.00113.39           O  
ATOM   1724  CB  SER G 104      33.399  75.288  47.683  1.00113.39           C  
ATOM   1725  OG  SER G 104      34.274  76.398  47.547  1.00113.39           O  
ATOM   1726  N   THR G 105      33.994  75.176  50.489  1.00136.94           N  
ATOM   1727  CA  THR G 105      34.779  75.529  51.629  1.00136.94           C  
ATOM   1728  C   THR G 105      35.638  76.690  51.257  1.00136.94           C  
ATOM   1729  O   THR G 105      35.598  77.721  51.923  1.00136.94           O  
ATOM   1730  CB  THR G 105      35.687  74.419  52.088  1.00136.94           C  
ATOM   1731  CG2 THR G 105      34.824  73.209  52.476  1.00136.94           C  
ATOM   1732  OG1 THR G 105      36.603  74.057  51.063  1.00136.94           O  
ATOM   1733  N   GLU G 106      36.409  76.552  50.158  1.00299.85           N  
ATOM   1734  CA  GLU G 106      37.292  77.577  49.672  1.00299.85           C  
ATOM   1735  C   GLU G 106      38.171  76.986  48.626  1.00299.85           C  
ATOM   1736  O   GLU G 106      38.059  75.810  48.282  1.00299.85           O  
ATOM   1737  CB  GLU G 106      38.235  78.212  50.713  1.00299.85           C  
ATOM   1738  CG  GLU G 106      37.657  79.441  51.412  1.00299.85           C  
ATOM   1739  CD  GLU G 106      37.624  80.540  50.361  1.00299.85           C  
ATOM   1740  OE1 GLU G 106      38.726  80.972  49.930  1.00299.85           O  
ATOM   1741  OE2 GLU G 106      36.502  80.952  49.961  1.00299.85           O1-
ATOM   1742  N   ASN G 107      39.072  77.826  48.082  1.00220.87           N  
ATOM   1743  CA  ASN G 107      40.008  77.360  47.109  1.00220.87           C  
ATOM   1744  C   ASN G 107      40.833  76.365  47.844  1.00220.87           C  
ATOM   1745  O   ASN G 107      41.178  76.577  49.006  1.00220.87           O  
ATOM   1746  CB  ASN G 107      40.970  78.456  46.620  1.00220.87           C  
ATOM   1747  CG  ASN G 107      40.152  79.561  45.969  1.00220.87           C  
ATOM   1748  ND2 ASN G 107      39.460  79.230  44.847  1.00220.87           N  
ATOM   1749  OD1 ASN G 107      40.131  80.692  46.453  1.00220.87           O  
ATOM   1750  N   GLU G 108      41.160  75.233  47.201  1.00214.58           N  
ATOM   1751  CA  GLU G 108      41.924  74.277  47.932  1.00214.58           C  
ATOM   1752  C   GLU G 108      43.349  74.380  47.531  1.00214.58           C  
ATOM   1753  O   GLU G 108      43.752  73.898  46.472  1.00214.58           O  
ATOM   1754  CB  GLU G 108      41.479  72.826  47.698  1.00214.58           C  
ATOM   1755  CG  GLU G 108      40.243  72.443  48.509  1.00214.58           C  
ATOM   1756  CD  GLU G 108      40.730  72.139  49.919  1.00214.58           C  
ATOM   1757  OE1 GLU G 108      41.662  71.301  50.043  1.00214.58           O  
ATOM   1758  OE2 GLU G 108      40.189  72.741  50.885  1.00214.58           O1-
ATOM   1759  N   SER G 109      44.157  75.022  48.392  1.00156.38           N  
ATOM   1760  CA  SER G 109      45.557  75.053  48.127  1.00156.38           C  
ATOM   1761  C   SER G 109      46.092  74.010  49.037  1.00156.38           C  
ATOM   1762  O   SER G 109      46.474  74.289  50.172  1.00156.38           O  
ATOM   1763  CB  SER G 109      46.229  76.382  48.511  1.00156.38           C  
ATOM   1764  OG  SER G 109      45.692  77.443  47.733  1.00156.38           O  
ATOM   1765  N   THR G 110      46.129  72.761  48.550  1.00187.36           N  
ATOM   1766  CA  THR G 110      46.592  71.711  49.393  1.00187.36           C  
ATOM   1767  C   THR G 110      47.887  71.275  48.825  1.00187.36           C  
ATOM   1768  O   THR G 110      48.049  71.200  47.608  1.00187.36           O  
ATOM   1769  CB  THR G 110      45.691  70.509  49.413  1.00187.36           C  
ATOM   1770  CG2 THR G 110      46.299  69.450  50.349  1.00187.36           C  
ATOM   1771  OG1 THR G 110      44.395  70.874  49.863  1.00187.36           O  
ATOM   1772  N   ASN G 111      48.865  70.995  49.699  1.00126.99           N  
ATOM   1773  CA  ASN G 111      50.161  70.535  49.106  1.00126.99           C  
ATOM   1774  C   ASN G 111      50.108  69.092  48.607  1.00126.99           C  
ATOM   1775  O   ASN G 111      50.498  68.168  49.318  1.00126.99           O  
ATOM   1776  CB  ASN G 111      51.356  70.688  50.079  1.00126.99           C  
ATOM   1777  CG  ASN G 111      51.170  69.861  51.356  1.00126.99           C  
ATOM   1778  ND2 ASN G 111      49.920  69.426  51.669  1.00126.99           N  
ATOM   1779  OD1 ASN G 111      52.146  69.603  52.059  1.00126.99           O  
ATOM   1780  N   TYR G 112      49.667  68.919  47.366  1.00 40.17           N  
ATOM   1781  CA  TYR G 112      49.530  67.604  46.768  1.00 40.17           C  
ATOM   1782  C   TYR G 112      50.811  66.837  46.519  1.00 40.17           C  
ATOM   1783  O   TYR G 112      50.765  65.655  46.179  1.00 40.17           O  
ATOM   1784  CB  TYR G 112      48.795  67.630  45.413  1.00 40.17           C  
ATOM   1785  CG  TYR G 112      47.380  68.010  45.668  1.00 40.17           C  
ATOM   1786  CD1 TYR G 112      47.035  69.328  45.858  1.00 40.17           C  
ATOM   1787  CD2 TYR G 112      46.398  67.046  45.712  1.00 40.17           C  
ATOM   1788  CE1 TYR G 112      45.727  69.681  46.094  1.00 40.17           C  
ATOM   1789  CE2 TYR G 112      45.089  67.394  45.948  1.00 40.17           C  
ATOM   1790  CZ  TYR G 112      44.753  68.712  46.141  1.00 40.17           C  
ATOM   1791  OH  TYR G 112      43.410  69.070  46.383  1.00 40.17           O  
ATOM   1792  N   GLN G 113      51.955  67.489  46.673  1.00109.72           N  
ATOM   1793  CA  GLN G 113      53.213  66.787  46.449  1.00109.72           C  
ATOM   1794  C   GLN G 113      53.648  66.067  47.710  1.00109.72           C  
ATOM   1795  O   GLN G 113      54.113  64.931  47.652  1.00109.72           O  
ATOM   1796  CB  GLN G 113      54.356  67.720  46.008  1.00109.72           C  
ATOM   1797  CG  GLN G 113      54.663  68.844  46.997  1.00109.72           C  
ATOM   1798  CD  GLN G 113      53.675  69.964  46.708  1.00109.72           C  
ATOM   1799  NE2 GLN G 113      52.922  69.818  45.584  1.00109.72           N  
ATOM   1800  OE1 GLN G 113      53.572  70.942  47.447  1.00109.72           O  
ATOM   1801  N   TYR G 114      53.476  66.730  48.848  1.00 35.83           N  
ATOM   1802  CA  TYR G 114      53.800  66.140  50.141  1.00 35.83           C  
ATOM   1803  C   TYR G 114      52.892  64.924  50.322  1.00 35.83           C  
ATOM   1804  O   TYR G 114      53.285  63.908  50.884  1.00 35.83           O  
ATOM   1805  CB  TYR G 114      53.572  67.099  51.318  1.00 35.83           C  
ATOM   1806  CG  TYR G 114      53.786  66.336  52.581  1.00 35.83           C  
ATOM   1807  CD1 TYR G 114      55.040  65.899  52.948  1.00 35.83           C  
ATOM   1808  CD2 TYR G 114      52.720  66.076  53.411  1.00 35.83           C  
ATOM   1809  CE1 TYR G 114      55.223  65.204  54.121  1.00 35.83           C  
ATOM   1810  CE2 TYR G 114      52.896  65.383  54.584  1.00 35.83           C  
ATOM   1811  CZ  TYR G 114      54.149  64.946  54.940  1.00 35.83           C  
ATOM   1812  OH  TYR G 114      54.327  64.236  56.146  1.00 35.83           O  
ATOM   1813  N   LYS G 115      51.671  65.047  49.824  1.00 88.24           N  
ATOM   1814  CA  LYS G 115      50.679  63.995  49.918  1.00 88.24           C  
ATOM   1815  C   LYS G 115      51.103  62.765  49.108  1.00 88.24           C  
ATOM   1816  O   LYS G 115      50.751  61.634  49.446  1.00 88.24           O  
ATOM   1817  CB  LYS G 115      49.320  64.433  49.342  1.00 88.24           C  
ATOM   1818  CG  LYS G 115      48.166  63.477  49.647  1.00 88.24           C  
ATOM   1819  CD  LYS G 115      46.801  64.037  49.242  1.00 88.24           C  
ATOM   1820  CE  LYS G 115      46.667  65.545  49.472  1.00 88.24           C  
ATOM   1821  NZ  LYS G 115      46.841  65.863  50.907  1.00 88.24           N1+
ATOM   1822  N   ILE G 116      51.855  62.980  48.034  1.00 78.15           N  
ATOM   1823  CA  ILE G 116      52.308  61.864  47.205  1.00 78.15           C  
ATOM   1824  C   ILE G 116      53.526  61.230  47.848  1.00 78.15           C  
ATOM   1825  O   ILE G 116      53.826  60.059  47.618  1.00 78.15           O  
ATOM   1826  CB  ILE G 116      52.676  62.282  45.805  1.00 78.15           C  
ATOM   1827  CG1 ILE G 116      51.430  62.769  45.044  1.00 78.15           C  
ATOM   1828  CG2 ILE G 116      53.384  61.099  45.119  1.00 78.15           C  
ATOM   1829  CD1 ILE G 116      50.370  61.682  44.868  1.00 78.15           C  
ATOM   1830  N   GLN G 117      54.218  62.015  48.666  1.00 81.68           N  
ATOM   1831  CA  GLN G 117      55.399  61.547  49.373  1.00 81.68           C  
ATOM   1832  C   GLN G 117      54.965  60.565  50.472  1.00 81.68           C  
ATOM   1833  O   GLN G 117      55.372  59.406  50.474  1.00 81.68           O  
ATOM   1834  CB  GLN G 117      56.118  62.710  50.079  1.00 81.68           C  
ATOM   1835  CG  GLN G 117      57.134  62.282  51.139  1.00 81.68           C  
ATOM   1836  CD  GLN G 117      58.339  61.661  50.460  1.00 81.68           C  
ATOM   1837  NE2 GLN G 117      58.313  61.571  49.103  1.00 81.68           N  
ATOM   1838  OE1 GLN G 117      59.283  61.265  51.140  1.00 81.68           O  
ATOM   1839  N   GLU G 118      54.128  61.037  51.392  1.00 69.95           N  
ATOM   1840  CA  GLU G 118      53.630  60.201  52.475  1.00 69.95           C  
ATOM   1841  C   GLU G 118      52.913  58.982  51.925  1.00 69.95           C  
ATOM   1842  O   GLU G 118      52.905  57.912  52.530  1.00 69.95           O  
ATOM   1843  CB  GLU G 118      52.677  60.937  53.431  1.00 69.95           C  
ATOM   1844  CG  GLU G 118      53.408  61.968  54.294  1.00 69.95           C  
ATOM   1845  CD  GLU G 118      54.489  61.232  55.082  1.00 69.95           C  
ATOM   1846  OE1 GLU G 118      54.468  59.974  55.077  1.00 69.95           O  
ATOM   1847  OE2 GLU G 118      55.353  61.913  55.694  1.00 69.95           O1-
ATOM   1848  N   LEU G 119      52.289  59.146  50.774  1.00 25.54           N  
ATOM   1849  CA  LEU G 119      51.579  58.040  50.180  1.00 25.54           C  
ATOM   1850  C   LEU G 119      52.582  56.960  49.839  1.00 25.54           C  
ATOM   1851  O   LEU G 119      52.276  55.771  49.936  1.00 25.54           O  
ATOM   1852  CB  LEU G 119      50.849  58.442  48.889  1.00 25.54           C  
ATOM   1853  CG  LEU G 119      50.053  57.290  48.256  1.00 25.54           C  
ATOM   1854  CD1 LEU G 119      48.920  56.836  49.190  1.00 25.54           C  
ATOM   1855  CD2 LEU G 119      49.555  57.658  46.849  1.00 25.54           C  
ATOM   1856  N   ARG G 120      53.786  57.371  49.446  1.00 93.18           N  
ATOM   1857  CA  ARG G 120      54.833  56.412  49.095  1.00 93.18           C  
ATOM   1858  C   ARG G 120      55.556  55.808  50.293  1.00 93.18           C  
ATOM   1859  O   ARG G 120      56.124  54.729  50.181  1.00 93.18           O  
ATOM   1860  CB  ARG G 120      55.900  56.977  48.136  1.00 93.18           C  
ATOM   1861  CG  ARG G 120      55.479  56.937  46.661  1.00 93.18           C  
ATOM   1862  CD  ARG G 120      56.637  57.181  45.687  1.00 93.18           C  
ATOM   1863  NE  ARG G 120      56.201  56.757  44.322  1.00 93.18           N  
ATOM   1864  CZ  ARG G 120      55.636  57.645  43.454  1.00 93.18           C  
ATOM   1865  NH1 ARG G 120      55.467  58.948  43.822  1.00 93.18           N1+
ATOM   1866  NH2 ARG G 120      55.249  57.231  42.212  1.00 93.18           N  
ATOM   1867  N   LYS G 121      55.555  56.510  51.425  1.00108.79           N  
ATOM   1868  CA  LYS G 121      56.197  56.004  52.635  1.00108.79           C  
ATOM   1869  C   LYS G 121      55.307  54.944  53.243  1.00108.79           C  
ATOM   1870  O   LYS G 121      55.774  53.875  53.634  1.00108.79           O  
ATOM   1871  CB  LYS G 121      56.364  57.133  53.663  1.00108.79           C  
ATOM   1872  CG  LYS G 121      57.328  56.825  54.804  1.00108.79           C  
ATOM   1873  CD  LYS G 121      57.719  58.077  55.594  1.00108.79           C  
ATOM   1874  CE  LYS G 121      58.495  59.106  54.767  1.00108.79           C  
ATOM   1875  NZ  LYS G 121      57.587  59.775  53.809  1.00108.79           N1+
ATOM   1876  N   LEU G 122      54.020  55.243  53.328  1.00 70.94           N  
ATOM   1877  CA  LEU G 122      53.087  54.294  53.893  1.00 70.94           C  
ATOM   1878  C   LEU G 122      53.149  52.979  53.150  1.00 70.94           C  
ATOM   1879  O   LEU G 122      53.211  51.929  53.771  1.00 70.94           O  
ATOM   1880  CB  LEU G 122      51.626  54.781  53.835  1.00 70.94           C  
ATOM   1881  CG  LEU G 122      51.235  55.815  54.911  1.00 70.94           C  
ATOM   1882  CD1 LEU G 122      51.011  55.140  56.271  1.00 70.94           C  
ATOM   1883  CD2 LEU G 122      52.255  56.957  55.012  1.00 70.94           C  
ATOM   1884  N   LEU G 123      53.138  53.025  51.823  1.00 25.08           N  
ATOM   1885  CA  LEU G 123      53.165  51.787  51.061  1.00 25.08           C  
ATOM   1886  C   LEU G 123      54.350  50.949  51.458  1.00 25.08           C  
ATOM   1887  O   LEU G 123      54.258  49.729  51.535  1.00 25.08           O  
ATOM   1888  CB  LEU G 123      53.231  52.014  49.541  1.00 25.08           C  
ATOM   1889  CG  LEU G 123      51.937  52.612  48.960  1.00 25.08           C  
ATOM   1890  CD1 LEU G 123      52.049  52.818  47.441  1.00 25.08           C  
ATOM   1891  CD2 LEU G 123      50.711  51.766  49.350  1.00 25.08           C  
ATOM   1892  N   LYS G 124      55.462  51.618  51.720  1.00 57.31           N  
ATOM   1893  CA  LYS G 124      56.690  50.951  52.119  1.00 57.31           C  
ATOM   1894  C   LYS G 124      56.424  50.227  53.442  1.00 57.31           C  
ATOM   1895  O   LYS G 124      56.376  48.996  53.493  1.00 57.31           O  
ATOM   1896  CB  LYS G 124      57.852  51.933  52.349  1.00 57.31           C  
ATOM   1897  CG  LYS G 124      59.182  51.246  52.666  1.00 57.31           C  
ATOM   1898  CD  LYS G 124      60.391  52.180  52.580  1.00 57.31           C  
ATOM   1899  CE  LYS G 124      60.745  52.595  51.150  1.00 57.31           C  
ATOM   1900  NZ  LYS G 124      59.747  53.562  50.642  1.00 57.31           N1+
ATOM   1901  N   SER G 125      56.220  51.005  54.501  1.00 17.93           N  
ATOM   1902  CA  SER G 125      55.957  50.444  55.818  1.00 17.93           C  
ATOM   1903  C   SER G 125      54.767  49.466  55.842  1.00 17.93           C  
ATOM   1904  O   SER G 125      54.641  48.650  56.747  1.00 17.93           O  
ATOM   1905  CB  SER G 125      55.636  51.521  56.869  1.00 17.93           C  
ATOM   1906  OG  SER G 125      54.373  52.111  56.593  1.00 17.93           O  
ATOM   1907  N   LEU G 126      53.888  49.539  54.859  1.00 34.84           N  
ATOM   1908  CA  LEU G 126      52.775  48.615  54.845  1.00 34.84           C  
ATOM   1909  C   LEU G 126      53.334  47.252  54.470  1.00 34.84           C  
ATOM   1910  O   LEU G 126      53.071  46.261  55.132  1.00 34.84           O  
ATOM   1911  CB  LEU G 126      51.737  49.013  53.780  1.00 34.84           C  
ATOM   1912  CG  LEU G 126      50.607  47.993  53.553  1.00 34.84           C  
ATOM   1913  CD1 LEU G 126      49.760  47.777  54.814  1.00 34.84           C  
ATOM   1914  CD2 LEU G 126      49.758  48.386  52.334  1.00 34.84           C  
ATOM   1915  N   LEU G 127      54.121  47.217  53.401  1.00 27.14           N  
ATOM   1916  CA  LEU G 127      54.711  45.973  52.919  1.00 27.14           C  
ATOM   1917  C   LEU G 127      55.646  45.389  53.986  1.00 27.14           C  
ATOM   1918  O   LEU G 127      55.790  44.170  54.106  1.00 27.14           O  
ATOM   1919  CB  LEU G 127      55.525  46.190  51.630  1.00 27.14           C  
ATOM   1920  CG  LEU G 127      56.082  44.899  51.002  1.00 27.14           C  
ATOM   1921  CD1 LEU G 127      54.948  43.976  50.525  1.00 27.14           C  
ATOM   1922  CD2 LEU G 127      57.089  45.217  49.884  1.00 27.14           C  
ATOM   1923  N   LEU G 128      56.275  46.276  54.751  1.00 77.78           N  
ATOM   1924  CA  LEU G 128      57.171  45.892  55.831  1.00 77.78           C  
ATOM   1925  C   LEU G 128      56.354  45.067  56.808  1.00 77.78           C  
ATOM   1926  O   LEU G 128      56.547  43.856  56.929  1.00 77.78           O  
ATOM   1927  CB  LEU G 128      57.764  47.091  56.598  1.00 77.78           C  
ATOM   1928  CG  LEU G 128      58.967  46.757  57.518  1.00 77.78           C  
ATOM   1929  CD1 LEU G 128      59.442  48.008  58.264  1.00 77.78           C  
ATOM   1930  CD2 LEU G 128      58.713  45.580  58.474  1.00 77.78           C  
ATOM   1931  N   ASN G 129      55.433  45.748  57.494  1.00 26.78           N  
ATOM   1932  CA  ASN G 129      54.532  45.132  58.471  1.00 26.78           C  
ATOM   1933  C   ASN G 129      53.923  43.816  57.981  1.00 26.78           C  
ATOM   1934  O   ASN G 129      53.809  42.855  58.734  1.00 26.78           O  
ATOM   1935  CB  ASN G 129      53.346  46.043  58.837  1.00 26.78           C  
ATOM   1936  CG  ASN G 129      53.845  47.191  59.701  1.00 26.78           C  
ATOM   1937  ND2 ASN G 129      53.657  48.444  59.208  1.00 26.78           N  
ATOM   1938  OD1 ASN G 129      54.382  46.984  60.787  1.00 26.78           O  
ATOM   1939  N   TYR G 130      53.530  43.763  56.721  1.00 52.71           N  
ATOM   1940  CA  TYR G 130      52.939  42.543  56.217  1.00 52.71           C  
ATOM   1941  C   TYR G 130      53.970  41.433  56.221  1.00 52.71           C  
ATOM   1942  O   TYR G 130      53.756  40.372  56.809  1.00 52.71           O  
ATOM   1943  CB  TYR G 130      52.395  42.757  54.790  1.00 52.71           C  
ATOM   1944  CG  TYR G 130      51.746  41.520  54.270  1.00 52.71           C  
ATOM   1945  CD1 TYR G 130      50.562  41.070  54.810  1.00 52.71           C  
ATOM   1946  CD2 TYR G 130      52.300  40.835  53.213  1.00 52.71           C  
ATOM   1947  CE1 TYR G 130      49.957  39.935  54.320  1.00 52.71           C  
ATOM   1948  CE2 TYR G 130      51.698  39.702  52.720  1.00 52.71           C  
ATOM   1949  CZ  TYR G 130      50.527  39.249  53.276  1.00 52.71           C  
ATOM   1950  OH  TYR G 130      49.907  38.087  52.772  1.00 52.71           O  
ATOM   1951  N   LEU G 131      55.091  41.693  55.558  1.00 81.88           N  
ATOM   1952  CA  LEU G 131      56.183  40.739  55.458  1.00 81.88           C  
ATOM   1953  C   LEU G 131      56.551  40.154  56.829  1.00 81.88           C  
ATOM   1954  O   LEU G 131      56.874  38.965  56.934  1.00 81.88           O  
ATOM   1955  CB  LEU G 131      57.429  41.285  54.737  1.00 81.88           C  
ATOM   1956  CG  LEU G 131      57.307  41.232  53.196  1.00 81.88           C  
ATOM   1957  CD1 LEU G 131      57.461  39.798  52.665  1.00 81.88           C  
ATOM   1958  CD2 LEU G 131      55.985  41.834  52.706  1.00 81.88           C  
ATOM   1959  N   GLU G 132      56.507  40.980  57.872  1.00 32.67           N  
ATOM   1960  CA  GLU G 132      56.782  40.492  59.217  1.00 32.67           C  
ATOM   1961  C   GLU G 132      55.611  39.579  59.587  1.00 32.67           C  
ATOM   1962  O   GLU G 132      55.779  38.373  59.757  1.00 32.67           O  
ATOM   1963  CB  GLU G 132      56.863  41.656  60.220  1.00 32.67           C  
ATOM   1964  CG  GLU G 132      58.030  42.600  59.906  1.00 32.67           C  
ATOM   1965  CD  GLU G 132      57.887  43.871  60.733  1.00 32.67           C  
ATOM   1966  OE1 GLU G 132      56.756  44.423  60.781  1.00 32.67           O  
ATOM   1967  OE2 GLU G 132      58.910  44.309  61.324  1.00 32.67           O1-
ATOM   1968  N   LEU G 133      54.415  40.146  59.687  1.00 96.77           N  
ATOM   1969  CA  LEU G 133      53.234  39.363  60.031  1.00 96.77           C  
ATOM   1970  C   LEU G 133      53.193  38.015  59.315  1.00 96.77           C  
ATOM   1971  O   LEU G 133      52.972  36.982  59.938  1.00 96.77           O  
ATOM   1972  CB  LEU G 133      51.923  40.158  59.812  1.00 96.77           C  
ATOM   1973  CG  LEU G 133      50.623  39.456  60.269  1.00 96.77           C  
ATOM   1974  CD1 LEU G 133      49.454  40.449  60.340  1.00 96.77           C  
ATOM   1975  CD2 LEU G 133      50.258  38.270  59.367  1.00 96.77           C  
ATOM   1976  N   ILE G 134      53.411  38.028  58.009  1.00107.51           N  
ATOM   1977  CA  ILE G 134      53.353  36.805  57.227  1.00107.51           C  
ATOM   1978  C   ILE G 134      54.536  35.862  57.434  1.00107.51           C  
ATOM   1979  O   ILE G 134      54.633  34.821  56.779  1.00107.51           O  
ATOM   1980  CB  ILE G 134      53.187  37.214  55.778  1.00107.51           C  
ATOM   1981  CG1 ILE G 134      52.509  36.164  54.883  1.00107.51           C  
ATOM   1982  CG2 ILE G 134      54.573  37.644  55.271  1.00107.51           C  
ATOM   1983  CD1 ILE G 134      53.420  35.067  54.365  1.00107.51           C  
ATOM   1984  N   GLY G 135      55.444  36.224  58.333  1.00  5.82           N  
ATOM   1985  CA  GLY G 135      56.594  35.370  58.599  1.00  5.82           C  
ATOM   1986  C   GLY G 135      57.914  35.683  57.905  1.00  5.82           C  
ATOM   1987  O   GLY G 135      58.960  35.515  58.507  1.00  5.82           O  
ATOM   1988  N   VAL G 136      57.882  36.133  56.652  1.00 23.75           N  
ATOM   1989  CA  VAL G 136      59.107  36.444  55.908  1.00 23.75           C  
ATOM   1990  C   VAL G 136      60.213  37.122  56.724  1.00 23.75           C  
ATOM   1991  O   VAL G 136      61.383  36.750  56.628  1.00 23.75           O  
ATOM   1992  CB  VAL G 136      58.839  37.324  54.721  1.00 23.75           C  
ATOM   1993  CG1 VAL G 136      60.183  37.718  54.086  1.00 23.75           C  
ATOM   1994  CG2 VAL G 136      57.894  36.579  53.763  1.00 23.75           C  
ATOM   1995  N   LEU G 137      59.851  38.126  57.510  1.00 68.98           N  
ATOM   1996  CA  LEU G 137      60.826  38.811  58.339  1.00 68.98           C  
ATOM   1997  C   LEU G 137      60.516  38.445  59.783  1.00 68.98           C  
ATOM   1998  O   LEU G 137      59.429  37.971  60.084  1.00 68.98           O  
ATOM   1999  CB  LEU G 137      60.779  40.345  58.245  1.00 68.98           C  
ATOM   2000  CG  LEU G 137      61.151  40.893  56.857  1.00 68.98           C  
ATOM   2001  CD1 LEU G 137      60.079  40.563  55.811  1.00 68.98           C  
ATOM   2002  CD2 LEU G 137      61.475  42.389  56.921  1.00 68.98           C  
ATOM   2003  N   SER G 138      61.465  38.664  60.679  1.00 63.68           N  
ATOM   2004  CA  SER G 138      61.253  38.317  62.076  1.00 63.68           C  
ATOM   2005  C   SER G 138      60.434  39.308  62.870  1.00 63.68           C  
ATOM   2006  O   SER G 138      60.512  40.513  62.662  1.00 63.68           O  
ATOM   2007  CB  SER G 138      62.554  38.118  62.869  1.00 63.68           C  
ATOM   2008  OG  SER G 138      63.165  39.375  63.115  1.00 63.68           O  
ATOM   2009  N   ILE G 139      59.649  38.774  63.794  1.00143.11           N  
ATOM   2010  CA  ILE G 139      58.831  39.571  64.687  1.00143.11           C  
ATOM   2011  C   ILE G 139      58.367  38.612  65.778  1.00143.11           C  
ATOM   2012  O   ILE G 139      57.691  37.621  65.495  1.00143.11           O  
ATOM   2013  CB  ILE G 139      57.588  40.134  64.061  1.00143.11           C  
ATOM   2014  CG1 ILE G 139      57.937  41.321  63.167  1.00143.11           C  
ATOM   2015  CG2 ILE G 139      56.603  40.498  65.177  1.00143.11           C  
ATOM   2016  CD1 ILE G 139      58.566  42.474  63.947  1.00143.11           C  
ATOM   2017  N   ASN G 140      58.750  38.883  67.021  1.00116.54           N  
ATOM   2018  CA  ASN G 140      58.362  37.992  68.112  1.00116.54           C  
ATOM   2019  C   ASN G 140      56.856  38.036  68.357  1.00116.54           C  
ATOM   2020  O   ASN G 140      56.252  39.107  68.374  1.00116.54           O  
ATOM   2021  CB  ASN G 140      59.147  38.020  69.417  1.00116.54           C  
ATOM   2022  CG  ASN G 140      58.306  38.927  70.191  1.00116.54           C  
ATOM   2023  ND2 ASN G 140      57.476  38.347  71.106  1.00116.54           N  
ATOM   2024  OD1 ASN G 140      58.350  40.098  69.838  1.00116.54           O  
ATOM   2025  N   PRO G 141      56.242  36.860  68.565  1.00 46.80           N  
ATOM   2026  CA  PRO G 141      54.822  36.571  68.814  1.00 46.80           C  
ATOM   2027  C   PRO G 141      53.916  37.615  69.475  1.00 46.80           C  
ATOM   2028  O   PRO G 141      52.830  37.888  68.959  1.00 46.80           O  
ATOM   2029  CB  PRO G 141      54.765  35.218  69.524  1.00 46.80           C  
ATOM   2030  CG  PRO G 141      56.155  35.071  70.154  1.00 46.80           C  
ATOM   2031  CD  PRO G 141      57.069  35.835  69.186  1.00 46.80           C  
ATOM   2032  N   ASP G 142      54.334  38.188  70.602  1.00135.91           N  
ATOM   2033  CA  ASP G 142      53.509  39.185  71.293  1.00135.91           C  
ATOM   2034  C   ASP G 142      53.232  40.427  70.451  1.00135.91           C  
ATOM   2035  O   ASP G 142      52.386  41.251  70.804  1.00135.91           O  
ATOM   2036  CB  ASP G 142      53.387  39.067  72.840  1.00135.91           C  
ATOM   2037  CG  ASP G 142      54.708  38.660  73.503  1.00135.91           C  
ATOM   2038  OD1 ASP G 142      55.545  37.946  72.888  1.00135.91           O  
ATOM   2039  OD2 ASP G 142      54.894  39.106  74.662  1.00135.91           O1-
ATOM   2040  N   MET G 143      53.956  40.554  69.344  1.00202.41           N  
ATOM   2041  CA  MET G 143      53.803  41.688  68.444  1.00202.41           C  
ATOM   2042  C   MET G 143      52.749  41.442  67.380  1.00202.41           C  
ATOM   2043  O   MET G 143      52.177  42.387  66.840  1.00202.41           O  
ATOM   2044  CB  MET G 143      55.100  41.867  67.685  1.00202.41           C  
ATOM   2045  CG  MET G 143      55.254  43.175  66.954  1.00202.41           C  
ATOM   2046  SD  MET G 143      56.968  43.275  66.444  1.00202.41           S  
ATOM   2047  CE  MET G 143      57.367  42.592  68.067  1.00202.41           C  
ATOM   2048  N   TYR G 144      52.499  40.170  67.087  1.00 54.37           N  
ATOM   2049  CA  TYR G 144      51.519  39.776  66.084  1.00 54.37           C  
ATOM   2050  C   TYR G 144      50.295  40.695  66.072  1.00 54.37           C  
ATOM   2051  O   TYR G 144      49.628  40.853  65.050  1.00 54.37           O  
ATOM   2052  CB  TYR G 144      51.024  38.350  66.350  1.00 54.37           C  
ATOM   2053  CG  TYR G 144      50.034  37.953  65.315  1.00 54.37           C  
ATOM   2054  CD1 TYR G 144      50.448  37.577  64.058  1.00 54.37           C  
ATOM   2055  CD2 TYR G 144      48.692  37.933  65.611  1.00 54.37           C  
ATOM   2056  CE1 TYR G 144      49.534  37.204  63.103  1.00 54.37           C  
ATOM   2057  CE2 TYR G 144      47.774  37.560  64.660  1.00 54.37           C  
ATOM   2058  CZ  TYR G 144      48.194  37.196  63.403  1.00 54.37           C  
ATOM   2059  OH  TYR G 144      47.251  36.814  62.426  1.00 54.37           O  
ATOM   2060  N   GLU G 145      49.996  41.295  67.216  1.00 68.74           N  
ATOM   2061  CA  GLU G 145      48.865  42.195  67.306  1.00 68.74           C  
ATOM   2062  C   GLU G 145      49.201  43.587  66.798  1.00 68.74           C  
ATOM   2063  O   GLU G 145      48.519  44.096  65.912  1.00 68.74           O  
ATOM   2064  CB  GLU G 145      48.276  42.282  68.719  1.00 68.74           C  
ATOM   2065  CG  GLU G 145      47.764  40.938  69.240  1.00 68.74           C  
ATOM   2066  CD  GLU G 145      46.773  40.384  68.227  1.00 68.74           C  
ATOM   2067  OE1 GLU G 145      45.842  41.136  67.836  1.00 68.74           O  
ATOM   2068  OE2 GLU G 145      46.941  39.201  67.826  1.00 68.74           O1-
ATOM   2069  N   ARG G 146      50.245  44.203  67.352  1.00135.39           N  
ATOM   2070  CA  ARG G 146      50.665  45.536  66.916  1.00135.39           C  
ATOM   2071  C   ARG G 146      50.701  45.556  65.391  1.00135.39           C  
ATOM   2072  O   ARG G 146      50.254  46.513  64.754  1.00135.39           O  
ATOM   2073  CB  ARG G 146      52.118  45.778  67.266  1.00135.39           C  
ATOM   2074  CG  ARG G 146      52.354  45.810  68.750  1.00135.39           C  
ATOM   2075  CD  ARG G 146      51.924  44.599  69.571  1.00135.39           C  
ATOM   2076  NE  ARG G 146      50.527  44.908  69.978  1.00135.39           N  
ATOM   2077  CZ  ARG G 146      49.738  43.987  70.596  1.00135.39           C  
ATOM   2078  NH1 ARG G 146      50.182  42.721  70.832  1.00135.39           N1+
ATOM   2079  NH2 ARG G 146      48.483  44.343  70.988  1.00135.39           N  
ATOM   2080  N   LYS G 147      51.240  44.487  64.813  1.00114.25           N  
ATOM   2081  CA  LYS G 147      51.330  44.364  63.372  1.00114.25           C  
ATOM   2082  C   LYS G 147      49.969  44.543  62.735  1.00114.25           C  
ATOM   2083  O   LYS G 147      49.723  45.549  62.076  1.00114.25           O  
ATOM   2084  CB  LYS G 147      51.834  42.979  62.932  1.00114.25           C  
ATOM   2085  CG  LYS G 147      53.321  42.724  63.183  1.00114.25           C  
ATOM   2086  CD  LYS G 147      54.252  43.595  62.336  1.00114.25           C  
ATOM   2087  CE  LYS G 147      55.051  44.624  63.137  1.00114.25           C  
ATOM   2088  NZ  LYS G 147      54.174  45.732  63.573  1.00114.25           N1+
ATOM   2089  N   VAL G 148      49.086  43.571  62.941  1.00 97.26           N  
ATOM   2090  CA  VAL G 148      47.742  43.617  62.378  1.00 97.26           C  
ATOM   2091  C   VAL G 148      47.083  44.973  62.567  1.00 97.26           C  
ATOM   2092  O   VAL G 148      46.406  45.462  61.672  1.00 97.26           O  
ATOM   2093  CB  VAL G 148      46.830  42.519  62.851  1.00 97.26           C  
ATOM   2094  CG1 VAL G 148      47.266  41.218  62.165  1.00 97.26           C  
ATOM   2095  CG2 VAL G 148      46.913  42.414  64.378  1.00 97.26           C  
ATOM   2096  N   GLU G 149      47.267  45.586  63.726  1.00 57.24           N  
ATOM   2097  CA  GLU G 149      46.665  46.888  63.934  1.00 57.24           C  
ATOM   2098  C   GLU G 149      47.286  47.902  62.974  1.00 57.24           C  
ATOM   2099  O   GLU G 149      46.573  48.705  62.376  1.00 57.24           O  
ATOM   2100  CB  GLU G 149      46.840  47.451  65.359  1.00 57.24           C  
ATOM   2101  CG  GLU G 149      45.884  46.856  66.400  1.00 57.24           C  
ATOM   2102  CD  GLU G 149      46.508  45.608  67.003  1.00 57.24           C  
ATOM   2103  OE1 GLU G 149      47.599  45.733  67.621  1.00 57.24           O  
ATOM   2104  OE2 GLU G 149      45.899  44.515  66.860  1.00 57.24           O1-
ATOM   2105  N   ASN G 150      48.608  47.861  62.815  1.00 64.46           N  
ATOM   2106  CA  ASN G 150      49.297  48.780  61.910  1.00 64.46           C  
ATOM   2107  C   ASN G 150      48.833  48.607  60.476  1.00 64.46           C  
ATOM   2108  O   ASN G 150      48.559  49.577  59.765  1.00 64.46           O  
ATOM   2109  CB  ASN G 150      50.811  48.528  61.966  1.00 64.46           C  
ATOM   2110  CG  ASN G 150      51.535  49.832  61.704  1.00 64.46           C  
ATOM   2111  ND2 ASN G 150      52.812  49.899  62.166  1.00 64.46           N  
ATOM   2112  OD1 ASN G 150      50.986  50.769  61.127  1.00 64.46           O  
ATOM   2113  N   ILE G 151      48.758  47.356  60.053  1.00 94.48           N  
ATOM   2114  CA  ILE G 151      48.341  47.032  58.706  1.00 94.48           C  
ATOM   2115  C   ILE G 151      46.913  47.481  58.404  1.00 94.48           C  
ATOM   2116  O   ILE G 151      46.398  47.235  57.314  1.00 94.48           O  
ATOM   2117  CB  ILE G 151      48.587  45.545  58.360  1.00 94.48           C  
ATOM   2118  CG1 ILE G 151      50.095  45.227  58.326  1.00 94.48           C  
ATOM   2119  CG2 ILE G 151      48.012  45.116  56.996  1.00 94.48           C  
ATOM   2120  CD1 ILE G 151      50.743  44.847  59.646  1.00 94.48           C  
ATOM   2121  N   ARG G 152      46.275  48.147  59.364  1.00139.85           N  
ATOM   2122  CA  ARG G 152      44.914  48.652  59.173  1.00139.85           C  
ATOM   2123  C   ARG G 152      44.918  50.170  59.260  1.00139.85           C  
ATOM   2124  O   ARG G 152      44.181  50.849  58.542  1.00139.85           O  
ATOM   2125  CB  ARG G 152      43.980  48.080  60.255  1.00139.85           C  
ATOM   2126  CG  ARG G 152      42.563  47.802  59.758  1.00139.85           C  
ATOM   2127  CD  ARG G 152      42.489  46.567  58.846  1.00139.85           C  
ATOM   2128  NE  ARG G 152      42.052  45.390  59.656  1.00139.85           N  
ATOM   2129  CZ  ARG G 152      42.357  44.122  59.244  1.00139.85           C  
ATOM   2130  NH1 ARG G 152      43.186  43.936  58.175  1.00139.85           N1+
ATOM   2131  NH2 ARG G 152      41.826  43.038  59.884  1.00139.85           N  
ATOM   2132  N   THR G 153      45.759  50.703  60.135  1.00 89.31           N  
ATOM   2133  CA  THR G 153      45.869  52.143  60.269  1.00 89.31           C  
ATOM   2134  C   THR G 153      46.507  52.667  58.995  1.00 89.31           C  
ATOM   2135  O   THR G 153      46.058  53.657  58.426  1.00 89.31           O  
ATOM   2136  CB  THR G 153      46.660  52.490  61.503  1.00 89.31           C  
ATOM   2137  CG2 THR G 153      48.141  52.750  61.182  1.00 89.31           C  
ATOM   2138  OG1 THR G 153      46.108  53.651  62.084  1.00 89.31           O  
ATOM   2139  N   ILE G 154      47.556  51.986  58.546  1.00160.70           N  
ATOM   2140  CA  ILE G 154      48.251  52.391  57.340  1.00160.70           C  
ATOM   2141  C   ILE G 154      47.288  52.365  56.154  1.00160.70           C  
ATOM   2142  O   ILE G 154      47.203  53.338  55.410  1.00160.70           O  
ATOM   2143  CB  ILE G 154      49.526  51.727  56.833  1.00160.70           C  
ATOM   2144  CG1 ILE G 154      49.414  50.274  56.348  1.00160.70           C  
ATOM   2145  CG2 ILE G 154      50.598  51.928  57.905  1.00160.70           C  
ATOM   2146  CD1 ILE G 154      49.790  49.224  57.379  1.00160.70           C  
ATOM   2147  N   LEU G 155      46.551  51.273  55.975  1.00 29.63           N  
ATOM   2148  CA  LEU G 155      45.609  51.202  54.861  1.00 29.63           C  
ATOM   2149  C   LEU G 155      44.592  52.345  54.886  1.00 29.63           C  
ATOM   2150  O   LEU G 155      44.287  52.941  53.857  1.00 29.63           O  
ATOM   2151  CB  LEU G 155      44.801  49.891  54.851  1.00 29.63           C  
ATOM   2152  CG  LEU G 155      45.627  48.648  54.474  1.00 29.63           C  
ATOM   2153  CD1 LEU G 155      44.760  47.379  54.487  1.00 29.63           C  
ATOM   2154  CD2 LEU G 155      46.333  48.848  53.121  1.00 29.63           C  
ATOM   2155  N   VAL G 156      44.056  52.647  56.060  1.00 13.67           N  
ATOM   2156  CA  VAL G 156      43.101  53.734  56.153  1.00 13.67           C  
ATOM   2157  C   VAL G 156      43.793  55.044  55.777  1.00 13.67           C  
ATOM   2158  O   VAL G 156      43.236  55.846  55.037  1.00 13.67           O  
ATOM   2159  CB  VAL G 156      42.547  53.871  57.541  1.00 13.67           C  
ATOM   2160  CG1 VAL G 156      41.645  55.112  57.595  1.00 13.67           C  
ATOM   2161  CG2 VAL G 156      41.832  52.562  57.915  1.00 13.67           C  
ATOM   2162  N   ASN G 157      45.003  55.256  56.282  1.00 58.97           N  
ATOM   2163  CA  ASN G 157      45.748  56.469  55.965  1.00 58.97           C  
ATOM   2164  C   ASN G 157      45.977  56.621  54.464  1.00 58.97           C  
ATOM   2165  O   ASN G 157      45.910  57.728  53.926  1.00 58.97           O  
ATOM   2166  CB  ASN G 157      47.112  56.417  56.673  1.00 58.97           C  
ATOM   2167  CG  ASN G 157      47.530  57.814  57.088  1.00 58.97           C  
ATOM   2168  ND2 ASN G 157      48.407  57.870  58.126  1.00 58.97           N  
ATOM   2169  OD1 ASN G 157      47.084  58.822  56.544  1.00 58.97           O  
ATOM   2170  N   ILE G 158      46.260  55.509  53.793  1.00 80.58           N  
ATOM   2171  CA  ILE G 158      46.495  55.535  52.363  1.00 80.58           C  
ATOM   2172  C   ILE G 158      45.227  55.989  51.648  1.00 80.58           C  
ATOM   2173  O   ILE G 158      45.255  56.941  50.868  1.00 80.58           O  
ATOM   2174  CB  ILE G 158      46.926  54.218  51.754  1.00 80.58           C  
ATOM   2175  CG1 ILE G 158      48.437  53.943  51.924  1.00 80.58           C  
ATOM   2176  CG2 ILE G 158      46.491  54.225  50.282  1.00 80.58           C  
ATOM   2177  CD1 ILE G 158      48.907  53.467  53.289  1.00 80.58           C  
ATOM   2178  N   HIS G 159      44.114  55.320  51.923  1.00 40.95           N  
ATOM   2179  CA  HIS G 159      42.845  55.693  51.314  1.00 40.95           C  
ATOM   2180  C   HIS G 159      42.547  57.181  51.527  1.00 40.95           C  
ATOM   2181  O   HIS G 159      42.279  57.910  50.571  1.00 40.95           O  
ATOM   2182  CB  HIS G 159      41.636  54.886  51.825  1.00 40.95           C  
ATOM   2183  CG  HIS G 159      41.511  53.531  51.184  1.00 40.95           C  
ATOM   2184  CD2 HIS G 159      41.971  52.313  51.582  1.00 40.95           C  
ATOM   2185  ND1 HIS G 159      40.850  53.310  49.994  1.00 40.95           N  
ATOM   2186  CE1 HIS G 159      40.941  51.981  49.734  1.00 40.95           C  
ATOM   2187  NE2 HIS G 159      41.612  51.335  50.670  1.00 40.95           N  
ATOM   2188  N   HIS G 160      42.594  57.634  52.776  1.00 24.36           N  
ATOM   2189  CA  HIS G 160      42.341  59.036  53.078  1.00 24.36           C  
ATOM   2190  C   HIS G 160      43.244  59.902  52.220  1.00 24.36           C  
ATOM   2191  O   HIS G 160      42.788  60.824  51.547  1.00 24.36           O  
ATOM   2192  CB  HIS G 160      42.567  59.377  54.559  1.00 24.36           C  
ATOM   2193  CG  HIS G 160      41.448  58.867  55.416  1.00 24.36           C  
ATOM   2194  CD2 HIS G 160      40.447  59.545  56.043  1.00 24.36           C  
ATOM   2195  ND1 HIS G 160      41.233  57.537  55.698  1.00 24.36           N  
ATOM   2196  CE1 HIS G 160      40.120  57.476  56.473  1.00 24.36           C  
ATOM   2197  NE2 HIS G 160      39.608  58.670  56.709  1.00 24.36           N  
ATOM   2198  N   LEU G 161      44.534  59.594  52.247  1.00128.78           N  
ATOM   2199  CA  LEU G 161      45.516  60.351  51.487  1.00128.78           C  
ATOM   2200  C   LEU G 161      45.186  60.338  49.993  1.00128.78           C  
ATOM   2201  O   LEU G 161      45.217  61.377  49.326  1.00128.78           O  
ATOM   2202  CB  LEU G 161      46.976  59.857  51.578  1.00128.78           C  
ATOM   2203  CG  LEU G 161      47.827  60.459  52.714  1.00128.78           C  
ATOM   2204  CD1 LEU G 161      47.954  61.981  52.547  1.00128.78           C  
ATOM   2205  CD2 LEU G 161      47.348  60.049  54.107  1.00128.78           C  
ATOM   2206  N   LEU G 162      44.846  59.167  49.471  1.00 89.02           N  
ATOM   2207  CA  LEU G 162      44.523  59.069  48.059  1.00 89.02           C  
ATOM   2208  C   LEU G 162      43.340  59.973  47.706  1.00 89.02           C  
ATOM   2209  O   LEU G 162      43.387  60.690  46.711  1.00 89.02           O  
ATOM   2210  CB  LEU G 162      44.085  57.675  47.566  1.00 89.02           C  
ATOM   2211  CG  LEU G 162      45.211  56.723  47.132  1.00 89.02           C  
ATOM   2212  CD1 LEU G 162      46.149  56.365  48.287  1.00 89.02           C  
ATOM   2213  CD2 LEU G 162      44.630  55.491  46.419  1.00 89.02           C  
ATOM   2214  N   ASN G 163      42.287  59.941  48.519  1.00 73.71           N  
ATOM   2215  CA  ASN G 163      41.102  60.772  48.288  1.00 73.71           C  
ATOM   2216  C   ASN G 163      41.459  62.245  48.205  1.00 73.71           C  
ATOM   2217  O   ASN G 163      41.098  62.930  47.251  1.00 73.71           O  
ATOM   2218  CB  ASN G 163      40.064  60.568  49.399  1.00 73.71           C  
ATOM   2219  CG  ASN G 163      38.714  60.968  48.842  1.00 73.71           C  
ATOM   2220  ND2 ASN G 163      38.234  62.166  49.258  1.00 73.71           N  
ATOM   2221  OD1 ASN G 163      38.101  60.239  48.064  1.00 73.71           O  
ATOM   2222  N   GLU G 164      42.167  62.733  49.213  1.00 24.32           N  
ATOM   2223  CA  GLU G 164      42.566  64.127  49.239  1.00 24.32           C  
ATOM   2224  C   GLU G 164      43.285  64.535  47.953  1.00 24.32           C  
ATOM   2225  O   GLU G 164      43.422  65.728  47.659  1.00 24.32           O  
ATOM   2226  CB  GLU G 164      43.561  64.419  50.374  1.00 24.32           C  
ATOM   2227  CG  GLU G 164      43.007  64.172  51.777  1.00 24.32           C  
ATOM   2228  CD  GLU G 164      44.114  64.501  52.771  1.00 24.32           C  
ATOM   2229  OE1 GLU G 164      45.288  64.135  52.493  1.00 24.32           O  
ATOM   2230  OE2 GLU G 164      43.801  65.127  53.819  1.00 24.32           O1-
ATOM   2231  N   TYR G 165      43.742  63.548  47.189  1.00137.50           N  
ATOM   2232  CA  TYR G 165      44.478  63.829  45.964  1.00137.50           C  
ATOM   2233  C   TYR G 165      43.602  64.035  44.738  1.00137.50           C  
ATOM   2234  O   TYR G 165      44.084  64.535  43.716  1.00137.50           O  
ATOM   2235  CB  TYR G 165      45.487  62.700  45.660  1.00137.50           C  
ATOM   2236  CG  TYR G 165      46.485  63.127  44.630  1.00137.50           C  
ATOM   2237  CD1 TYR G 165      46.266  62.946  43.289  1.00137.50           C  
ATOM   2238  CD2 TYR G 165      47.671  63.705  45.011  1.00137.50           C  
ATOM   2239  CE1 TYR G 165      47.196  63.340  42.354  1.00137.50           C  
ATOM   2240  CE2 TYR G 165      48.607  64.101  44.083  1.00137.50           C  
ATOM   2241  CZ  TYR G 165      48.375  63.916  42.747  1.00137.50           C  
ATOM   2242  OH  TYR G 165      49.335  64.319  41.795  1.00137.50           O  
ATOM   2243  N   ARG G 166      42.326  63.665  44.836  1.00182.08           N  
ATOM   2244  CA  ARG G 166      41.401  63.773  43.700  1.00182.08           C  
ATOM   2245  C   ARG G 166      41.340  65.133  43.003  1.00182.08           C  
ATOM   2246  O   ARG G 166      41.428  65.220  41.766  1.00182.08           O  
ATOM   2247  CB  ARG G 166      39.988  63.199  43.957  1.00182.08           C  
ATOM   2248  CG  ARG G 166      39.183  63.784  45.112  1.00182.08           C  
ATOM   2249  CD  ARG G 166      38.636  62.716  46.064  1.00182.08           C  
ATOM   2250  NE  ARG G 166      37.978  61.641  45.262  1.00182.08           N  
ATOM   2251  CZ  ARG G 166      38.639  60.478  44.981  1.00182.08           C  
ATOM   2252  NH1 ARG G 166      39.916  60.281  45.422  1.00182.08           N1+
ATOM   2253  NH2 ARG G 166      38.009  59.494  44.275  1.00182.08           N  
ATOM   2254  N   PRO G 167      41.195  66.213  43.780  1.00 40.01           N  
ATOM   2255  CA  PRO G 167      41.131  67.555  43.205  1.00 40.01           C  
ATOM   2256  C   PRO G 167      42.285  67.763  42.234  1.00 40.01           C  
ATOM   2257  O   PRO G 167      42.095  68.243  41.125  1.00 40.01           O  
ATOM   2258  CB  PRO G 167      41.140  68.506  44.399  1.00 40.01           C  
ATOM   2259  CG  PRO G 167      40.582  67.655  45.560  1.00 40.01           C  
ATOM   2260  CD  PRO G 167      40.988  66.208  45.217  1.00 40.01           C  
ATOM   2261  N   HIS G 168      43.484  67.393  42.659  1.00 36.84           N  
ATOM   2262  CA  HIS G 168      44.674  67.537  41.823  1.00 36.84           C  
ATOM   2263  C   HIS G 168      44.512  66.788  40.503  1.00 36.84           C  
ATOM   2264  O   HIS G 168      44.773  67.335  39.431  1.00 36.84           O  
ATOM   2265  CB  HIS G 168      45.933  66.990  42.503  1.00 36.84           C  
ATOM   2266  CG  HIS G 168      47.141  67.147  41.638  1.00 36.84           C  
ATOM   2267  CD2 HIS G 168      48.171  68.034  41.703  1.00 36.84           C  
ATOM   2268  ND1 HIS G 168      47.399  66.347  40.548  1.00 36.84           N  
ATOM   2269  CE1 HIS G 168      48.563  66.785  40.010  1.00 36.84           C  
ATOM   2270  NE2 HIS G 168      49.070  67.807  40.677  1.00 36.84           N  
ATOM   2271  N   GLN G 169      44.081  65.534  40.586  1.00 71.71           N  
ATOM   2272  CA  GLN G 169      43.906  64.733  39.382  1.00 71.71           C  
ATOM   2273  C   GLN G 169      42.751  65.187  38.528  1.00 71.71           C  
ATOM   2274  O   GLN G 169      42.665  64.788  37.369  1.00 71.71           O  
ATOM   2275  CB  GLN G 169      43.646  63.262  39.719  1.00 71.71           C  
ATOM   2276  CG  GLN G 169      44.920  62.559  40.159  1.00 71.71           C  
ATOM   2277  CD  GLN G 169      45.768  62.529  38.902  1.00 71.71           C  
ATOM   2278  NE2 GLN G 169      45.992  61.303  38.370  1.00 71.71           N  
ATOM   2279  OE1 GLN G 169      46.193  63.555  38.377  1.00 71.71           O  
ATOM   2280  N   SER G 170      41.858  65.994  39.098  1.00 48.33           N  
ATOM   2281  CA  SER G 170      40.724  66.514  38.334  1.00 48.33           C  
ATOM   2282  C   SER G 170      41.208  67.682  37.484  1.00 48.33           C  
ATOM   2283  O   SER G 170      40.894  67.758  36.298  1.00 48.33           O  
ATOM   2284  CB  SER G 170      39.596  67.037  39.237  1.00 48.33           C  
ATOM   2285  OG  SER G 170      38.529  67.531  38.441  1.00 48.33           O  
ATOM   2286  N   ARG G 171      41.973  68.588  38.089  1.00 89.09           N  
ATOM   2287  CA  ARG G 171      42.522  69.708  37.347  1.00 89.09           C  
ATOM   2288  C   ARG G 171      43.247  69.113  36.149  1.00 89.09           C  
ATOM   2289  O   ARG G 171      43.128  69.603  35.034  1.00 89.09           O  
ATOM   2290  CB  ARG G 171      43.593  70.548  38.067  1.00 89.09           C  
ATOM   2291  CG  ARG G 171      43.097  71.512  39.145  1.00 89.09           C  
ATOM   2292  CD  ARG G 171      42.762  70.805  40.449  1.00 89.09           C  
ATOM   2293  NE  ARG G 171      42.714  71.807  41.546  1.00 89.09           N  
ATOM   2294  CZ  ARG G 171      43.184  71.430  42.771  1.00 89.09           C  
ATOM   2295  NH1 ARG G 171      43.697  70.176  42.934  1.00 89.09           N1+
ATOM   2296  NH2 ARG G 171      43.152  72.293  43.826  1.00 89.09           N  
ATOM   2297  N   GLU G 172      43.997  68.048  36.382  1.00 74.05           N  
ATOM   2298  CA  GLU G 172      44.715  67.392  35.303  1.00 74.05           C  
ATOM   2299  C   GLU G 172      43.741  66.924  34.236  1.00 74.05           C  
ATOM   2300  O   GLU G 172      44.033  66.980  33.040  1.00 74.05           O  
ATOM   2301  CB  GLU G 172      45.536  66.183  35.781  1.00 74.05           C  
ATOM   2302  CG  GLU G 172      46.706  66.593  36.677  1.00 74.05           C  
ATOM   2303  CD  GLU G 172      47.582  67.551  35.880  1.00 74.05           C  
ATOM   2304  OE1 GLU G 172      47.978  67.181  34.743  1.00 74.05           O  
ATOM   2305  OE2 GLU G 172      47.859  68.668  36.393  1.00 74.05           O1-
ATOM   2306  N   SER G 173      42.585  66.447  34.685  1.00 46.00           N  
ATOM   2307  CA  SER G 173      41.545  65.952  33.794  1.00 46.00           C  
ATOM   2308  C   SER G 173      41.080  67.111  32.913  1.00 46.00           C  
ATOM   2309  O   SER G 173      40.767  66.929  31.735  1.00 46.00           O  
ATOM   2310  CB  SER G 173      40.113  65.837  34.211  1.00 46.00           C  
ATOM   2311  OG  SER G 173      39.322  65.327  33.147  1.00 46.00           O  
ATOM   2312  N   LEU G 174      41.042  68.304  33.497  1.00 85.05           N  
ATOM   2313  CA  LEU G 174      40.642  69.492  32.771  1.00 85.05           C  
ATOM   2314  C   LEU G 174      41.727  69.850  31.759  1.00 85.05           C  
ATOM   2315  O   LEU G 174      41.460  69.999  30.568  1.00 85.05           O  
ATOM   2316  CB  LEU G 174      40.428  70.691  33.722  1.00 85.05           C  
ATOM   2317  CG  LEU G 174      39.988  72.021  33.067  1.00 85.05           C  
ATOM   2318  CD1 LEU G 174      41.106  72.680  32.247  1.00 85.05           C  
ATOM   2319  CD2 LEU G 174      38.692  71.843  32.265  1.00 85.05           C  
ATOM   2320  N   ILE G 175      42.953  69.993  32.246  1.00 87.85           N  
ATOM   2321  CA  ILE G 175      44.072  70.340  31.398  1.00 87.85           C  
ATOM   2322  C   ILE G 175      44.153  69.406  30.212  1.00 87.85           C  
ATOM   2323  O   ILE G 175      44.591  69.789  29.137  1.00 87.85           O  
ATOM   2324  CB  ILE G 175      45.404  70.139  32.076  1.00 87.85           C  
ATOM   2325  CG1 ILE G 175      45.581  71.008  33.331  1.00 87.85           C  
ATOM   2326  CG2 ILE G 175      46.496  70.390  31.017  1.00 87.85           C  
ATOM   2327  CD1 ILE G 175      45.826  72.481  33.031  1.00 87.85           C  
ATOM   2328  N   MET G 176      43.731  68.167  30.395  1.00 76.09           N  
ATOM   2329  CA  MET G 176      43.807  67.238  29.288  1.00 76.09           C  
ATOM   2330  C   MET G 176      42.734  67.568  28.271  1.00 76.09           C  
ATOM   2331  O   MET G 176      42.946  67.424  27.067  1.00 76.09           O  
ATOM   2332  CB  MET G 176      43.589  65.779  29.724  1.00 76.09           C  
ATOM   2333  CG  MET G 176      43.699  64.780  28.571  1.00 76.09           C  
ATOM   2334  SD  MET G 176      45.384  64.563  27.923  1.00 76.09           S  
ATOM   2335  CE  MET G 176      44.894  63.408  26.610  1.00 76.09           C  
ATOM   2336  N   LEU G 177      41.576  68.003  28.767  1.00 74.75           N  
ATOM   2337  CA  LEU G 177      40.462  68.376  27.907  1.00 74.75           C  
ATOM   2338  C   LEU G 177      40.964  69.540  27.079  1.00 74.75           C  
ATOM   2339  O   LEU G 177      41.110  69.429  25.864  1.00 74.75           O  
ATOM   2340  CB  LEU G 177      39.243  68.840  28.730  1.00 74.75           C  
ATOM   2341  CG  LEU G 177      37.922  69.025  27.949  1.00 74.75           C  
ATOM   2342  CD1 LEU G 177      36.803  69.495  28.892  1.00 74.75           C  
ATOM   2343  CD2 LEU G 177      38.070  69.935  26.723  1.00 74.75           C  
ATOM   2344  N   LEU G 178      41.249  70.650  27.760  1.00 32.67           N  
ATOM   2345  CA  LEU G 178      41.742  71.860  27.115  1.00 32.67           C  
ATOM   2346  C   LEU G 178      42.772  71.553  26.048  1.00 32.67           C  
ATOM   2347  O   LEU G 178      42.607  71.932  24.891  1.00 32.67           O  
ATOM   2348  CB  LEU G 178      42.360  72.874  28.091  1.00 32.67           C  
ATOM   2349  CG  LEU G 178      41.319  73.522  29.020  1.00 32.67           C  
ATOM   2350  CD1 LEU G 178      41.952  74.614  29.899  1.00 32.67           C  
ATOM   2351  CD2 LEU G 178      40.105  74.027  28.223  1.00 32.67           C  
ATOM   2352  N   GLU G 179      43.831  70.857  26.430  1.00 86.52           N  
ATOM   2353  CA  GLU G 179      44.872  70.524  25.482  1.00 86.52           C  
ATOM   2354  C   GLU G 179      44.356  69.721  24.302  1.00 86.52           C  
ATOM   2355  O   GLU G 179      44.758  69.952  23.167  1.00 86.52           O  
ATOM   2356  CB  GLU G 179      45.967  69.688  26.165  1.00 86.52           C  
ATOM   2357  CG  GLU G 179      47.361  69.883  25.579  1.00 86.52           C  
ATOM   2358  CD  GLU G 179      47.997  71.043  26.333  1.00 86.52           C  
ATOM   2359  OE1 GLU G 179      48.127  70.936  27.582  1.00 86.52           O  
ATOM   2360  OE2 GLU G 179      48.356  72.052  25.671  1.00 86.52           O1-
ATOM   2361  N   GLU G 180      43.460  68.780  24.556  1.00 14.26           N  
ATOM   2362  CA  GLU G 180      42.922  67.991  23.464  1.00 14.26           C  
ATOM   2363  C   GLU G 180      42.232  68.931  22.502  1.00 14.26           C  
ATOM   2364  O   GLU G 180      42.417  68.837  21.289  1.00 14.26           O  
ATOM   2365  CB  GLU G 180      41.868  66.973  23.932  1.00 14.26           C  
ATOM   2366  CG  GLU G 180      42.438  65.841  24.787  1.00 14.26           C  
ATOM   2367  CD  GLU G 180      41.285  64.924  25.171  1.00 14.26           C  
ATOM   2368  OE1 GLU G 180      40.328  65.422  25.821  1.00 14.26           O  
ATOM   2369  OE2 GLU G 180      41.343  63.716  24.816  1.00 14.26           O1-
ATOM   2370  N   GLN G 181      41.433  69.842  23.053  1.00 21.29           N  
ATOM   2371  CA  GLN G 181      40.716  70.818  22.243  1.00 21.29           C  
ATOM   2372  C   GLN G 181      41.719  71.572  21.400  1.00 21.29           C  
ATOM   2373  O   GLN G 181      41.711  71.496  20.173  1.00 21.29           O  
ATOM   2374  CB  GLN G 181      39.943  71.853  23.078  1.00 21.29           C  
ATOM   2375  CG  GLN G 181      38.722  71.266  23.786  1.00 21.29           C  
ATOM   2376  CD  GLN G 181      37.696  70.924  22.715  1.00 21.29           C  
ATOM   2377  NE2 GLN G 181      37.184  71.968  22.009  1.00 21.29           N  
ATOM   2378  OE1 GLN G 181      37.360  69.759  22.508  1.00 21.29           O  
ATOM   2379  N   LEU G 182      42.593  72.295  22.085  1.00160.20           N  
ATOM   2380  CA  LEU G 182      43.605  73.088  21.430  1.00160.20           C  
ATOM   2381  C   LEU G 182      44.243  72.360  20.252  1.00160.20           C  
ATOM   2382  O   LEU G 182      44.377  72.919  19.170  1.00160.20           O  
ATOM   2383  CB  LEU G 182      44.830  73.447  22.293  1.00160.20           C  
ATOM   2384  CG  LEU G 182      44.638  74.626  23.245  1.00160.20           C  
ATOM   2385  CD1 LEU G 182      44.653  75.981  22.523  1.00160.20           C  
ATOM   2386  CD2 LEU G 182      43.353  74.422  24.019  1.00160.20           C  
ATOM   2387  N   GLU G 183      44.629  71.107  20.443  1.00 55.58           N  
ATOM   2388  CA  GLU G 183      45.254  70.380  19.349  1.00 55.58           C  
ATOM   2389  C   GLU G 183      44.254  70.128  18.234  1.00 55.58           C  
ATOM   2390  O   GLU G 183      44.578  70.265  17.061  1.00 55.58           O  
ATOM   2391  CB  GLU G 183      45.844  69.024  19.766  1.00 55.58           C  
ATOM   2392  CG  GLU G 183      46.597  68.344  18.620  1.00 55.58           C  
ATOM   2393  CD  GLU G 183      47.782  69.230  18.253  1.00 55.58           C  
ATOM   2394  OE1 GLU G 183      48.081  70.173  19.034  1.00 55.58           O  
ATOM   2395  OE2 GLU G 183      48.400  68.980  17.183  1.00 55.58           O1-
ATOM   2396  N   TYR G 184      43.031  69.773  18.597  1.00 22.51           N  
ATOM   2397  CA  TYR G 184      42.014  69.512  17.590  1.00 22.51           C  
ATOM   2398  C   TYR G 184      41.823  70.729  16.684  1.00 22.51           C  
ATOM   2399  O   TYR G 184      41.767  70.605  15.452  1.00 22.51           O  
ATOM   2400  CB  TYR G 184      40.638  69.178  18.194  1.00 22.51           C  
ATOM   2401  CG  TYR G 184      39.707  68.939  17.054  1.00 22.51           C  
ATOM   2402  CD1 TYR G 184      39.680  67.723  16.411  1.00 22.51           C  
ATOM   2403  CD2 TYR G 184      38.858  69.935  16.628  1.00 22.51           C  
ATOM   2404  CE1 TYR G 184      38.820  67.506  15.359  1.00 22.51           C  
ATOM   2405  CE2 TYR G 184      37.996  69.725  15.578  1.00 22.51           C  
ATOM   2406  CZ  TYR G 184      37.978  68.508  14.941  1.00 22.51           C  
ATOM   2407  OH  TYR G 184      37.095  68.289  13.862  1.00 22.51           O  
ATOM   2408  N   LYS G 185      41.723  71.901  17.310  1.00133.07           N  
ATOM   2409  CA  LYS G 185      41.542  73.151  16.590  1.00133.07           C  
ATOM   2410  C   LYS G 185      42.702  73.390  15.637  1.00133.07           C  
ATOM   2411  O   LYS G 185      42.507  73.548  14.433  1.00133.07           O  
ATOM   2412  CB  LYS G 185      41.551  74.360  17.545  1.00133.07           C  
ATOM   2413  CG  LYS G 185      40.710  74.169  18.811  1.00133.07           C  
ATOM   2414  CD  LYS G 185      39.218  73.935  18.579  1.00133.07           C  
ATOM   2415  CE  LYS G 185      38.354  75.141  18.950  1.00133.07           C  
ATOM   2416  NZ  LYS G 185      38.503  75.447  20.393  1.00133.07           N1+
ATOM   2417  N   ARG G 186      43.913  73.423  16.175  1.00 88.60           N  
ATOM   2418  CA  ARG G 186      45.084  73.635  15.347  1.00 88.60           C  
ATOM   2419  C   ARG G 186      45.055  72.631  14.208  1.00 88.60           C  
ATOM   2420  O   ARG G 186      45.612  72.864  13.141  1.00 88.60           O  
ATOM   2421  CB  ARG G 186      46.341  73.471  16.217  1.00 88.60           C  
ATOM   2422  CG  ARG G 186      46.343  74.506  17.353  1.00 88.60           C  
ATOM   2423  CD  ARG G 186      47.253  74.192  18.543  1.00 88.60           C  
ATOM   2424  NE  ARG G 186      47.197  75.379  19.445  1.00 88.60           N  
ATOM   2425  CZ  ARG G 186      47.337  75.250  20.796  1.00 88.60           C  
ATOM   2426  NH1 ARG G 186      47.485  74.020  21.366  1.00 88.60           N1+
ATOM   2427  NH2 ARG G 186      47.336  76.364  21.583  1.00 88.60           N  
ATOM   2428  N   GLY G 187      44.380  71.515  14.432  1.00  1.28           N  
ATOM   2429  CA  GLY G 187      44.302  70.514  13.396  1.00  1.28           C  
ATOM   2430  C   GLY G 187      43.463  71.036  12.259  1.00  1.28           C  
ATOM   2431  O   GLY G 187      43.875  70.997  11.103  1.00  1.28           O  
ATOM   2432  N   GLU G 188      42.281  71.538  12.594  1.00 85.69           N  
ATOM   2433  CA  GLU G 188      41.362  72.080  11.602  1.00 85.69           C  
ATOM   2434  C   GLU G 188      42.015  73.197  10.806  1.00 85.69           C  
ATOM   2435  O   GLU G 188      41.845  73.282   9.589  1.00 85.69           O  
ATOM   2436  CB  GLU G 188      39.982  72.481  12.167  1.00 85.69           C  
ATOM   2437  CG  GLU G 188      39.980  73.382  13.397  1.00 85.69           C  
ATOM   2438  CD  GLU G 188      38.591  73.273  14.010  1.00 85.69           C  
ATOM   2439  OE1 GLU G 188      37.665  72.810  13.291  1.00 85.69           O  
ATOM   2440  OE2 GLU G 188      38.437  73.638  15.205  1.00 85.69           O1-
ATOM   2441  N   ILE G 189      42.762  74.061  11.485  1.00105.50           N  
ATOM   2442  CA  ILE G 189      43.436  75.132  10.775  1.00105.50           C  
ATOM   2443  C   ILE G 189      44.389  74.502   9.766  1.00105.50           C  
ATOM   2444  O   ILE G 189      44.357  74.836   8.589  1.00105.50           O  
ATOM   2445  CB  ILE G 189      44.155  76.145  11.631  1.00105.50           C  
ATOM   2446  CG1 ILE G 189      45.175  75.518  12.586  1.00105.50           C  
ATOM   2447  CG2 ILE G 189      43.106  77.032  12.299  1.00105.50           C  
ATOM   2448  CD1 ILE G 189      45.985  76.569  13.350  1.00105.50           C  
ATOM   2449  N   ARG G 190      45.222  73.571  10.221  1.00 64.25           N  
ATOM   2450  CA  ARG G 190      46.161  72.896   9.330  1.00 64.25           C  
ATOM   2451  C   ARG G 190      45.410  72.283   8.164  1.00 64.25           C  
ATOM   2452  O   ARG G 190      45.765  72.473   7.004  1.00 64.25           O  
ATOM   2453  CB  ARG G 190      46.916  71.745  10.018  1.00 64.25           C  
ATOM   2454  CG  ARG G 190      47.833  72.178  11.165  1.00 64.25           C  
ATOM   2455  CD  ARG G 190      48.618  71.012  11.775  1.00 64.25           C  
ATOM   2456  NE  ARG G 190      49.468  71.549  12.876  1.00 64.25           N  
ATOM   2457  CZ  ARG G 190      48.998  71.587  14.157  1.00 64.25           C  
ATOM   2458  NH1 ARG G 190      47.748  71.122  14.443  1.00 64.25           N1+
ATOM   2459  NH2 ARG G 190      49.786  72.081  15.156  1.00 64.25           N  
ATOM   2460  N   GLU G 191      44.365  71.540   8.487  1.00 46.94           N  
ATOM   2461  CA  GLU G 191      43.565  70.877   7.481  1.00 46.94           C  
ATOM   2462  C   GLU G 191      43.120  71.827   6.360  1.00 46.94           C  
ATOM   2463  O   GLU G 191      43.061  71.433   5.197  1.00 46.94           O  
ATOM   2464  CB  GLU G 191      42.301  70.227   8.075  1.00 46.94           C  
ATOM   2465  CG  GLU G 191      41.536  69.334   7.094  1.00 46.94           C  
ATOM   2466  CD  GLU G 191      40.653  70.214   6.219  1.00 46.94           C  
ATOM   2467  OE1 GLU G 191      40.421  71.391   6.604  1.00 46.94           O  
ATOM   2468  OE2 GLU G 191      40.193  69.717   5.156  1.00 46.94           O1-
ATOM   2469  N   ILE G 192      42.814  73.074   6.709  1.00 76.67           N  
ATOM   2470  CA  ILE G 192      42.380  74.061   5.724  1.00 76.67           C  
ATOM   2471  C   ILE G 192      43.546  74.573   4.880  1.00 76.67           C  
ATOM   2472  O   ILE G 192      43.425  74.720   3.665  1.00 76.67           O  
ATOM   2473  CB  ILE G 192      41.686  75.278   6.284  1.00 76.67           C  
ATOM   2474  CG1 ILE G 192      40.206  75.005   6.620  1.00 76.67           C  
ATOM   2475  CG2 ILE G 192      41.858  76.410   5.257  1.00 76.67           C  
ATOM   2476  CD1 ILE G 192      39.941  74.085   7.803  1.00 76.67           C  
ATOM   2477  N   GLU G 193      44.667  74.859   5.528  1.00 74.91           N  
ATOM   2478  CA  GLU G 193      45.843  75.335   4.822  1.00 74.91           C  
ATOM   2479  C   GLU G 193      46.225  74.302   3.761  1.00 74.91           C  
ATOM   2480  O   GLU G 193      46.636  74.656   2.656  1.00 74.91           O  
ATOM   2481  CB  GLU G 193      46.969  75.481   5.854  1.00 74.91           C  
ATOM   2482  CG  GLU G 193      48.005  76.556   5.567  1.00 74.91           C  
ATOM   2483  CD  GLU G 193      48.618  76.897   6.920  1.00 74.91           C  
ATOM   2484  OE1 GLU G 193      48.948  75.944   7.676  1.00 74.91           O  
ATOM   2485  OE2 GLU G 193      48.740  78.113   7.226  1.00 74.91           O1-
ATOM   2486  N   GLN G 194      46.083  73.022   4.099  1.00 17.54           N  
ATOM   2487  CA  GLN G 194      46.399  71.957   3.155  1.00 17.54           C  
ATOM   2488  C   GLN G 194      45.604  72.208   1.894  1.00 17.54           C  
ATOM   2489  O   GLN G 194      46.164  72.444   0.828  1.00 17.54           O  
ATOM   2490  CB  GLN G 194      46.015  70.550   3.641  1.00 17.54           C  
ATOM   2491  CG  GLN G 194      46.851  70.046   4.817  1.00 17.54           C  
ATOM   2492  CD  GLN G 194      46.349  68.653   5.166  1.00 17.54           C  
ATOM   2493  NE2 GLN G 194      46.130  68.396   6.484  1.00 17.54           N  
ATOM   2494  OE1 GLN G 194      46.149  67.817   4.287  1.00 17.54           O  
ATOM   2495  N   VAL G 195      44.284  72.145   2.047  1.00 16.80           N  
ATOM   2496  CA  VAL G 195      43.340  72.351   0.959  1.00 16.80           C  
ATOM   2497  C   VAL G 195      43.731  73.533   0.083  1.00 16.80           C  
ATOM   2498  O   VAL G 195      43.732  73.432  -1.140  1.00 16.80           O  
ATOM   2499  CB  VAL G 195      41.939  72.576   1.436  1.00 16.80           C  
ATOM   2500  CG1 VAL G 195      41.045  72.862   0.216  1.00 16.80           C  
ATOM   2501  CG2 VAL G 195      41.511  71.346   2.253  1.00 16.80           C  
ATOM   2502  N   CYS G 196      44.059  74.660   0.703  1.00 12.89           N  
ATOM   2503  CA  CYS G 196      44.445  75.817  -0.085  1.00 12.89           C  
ATOM   2504  C   CYS G 196      45.607  75.430  -0.989  1.00 12.89           C  
ATOM   2505  O   CYS G 196      45.558  75.671  -2.194  1.00 12.89           O  
ATOM   2506  CB  CYS G 196      44.871  77.023   0.769  1.00 12.89           C  
ATOM   2507  SG  CYS G 196      43.457  77.790   1.617  1.00 12.89           S  
ATOM   2508  N   LYS G 197      46.637  74.806  -0.421  1.00 59.80           N  
ATOM   2509  CA  LYS G 197      47.792  74.382  -1.209  1.00 59.80           C  
ATOM   2510  C   LYS G 197      47.399  73.406  -2.316  1.00 59.80           C  
ATOM   2511  O   LYS G 197      47.844  73.533  -3.451  1.00 59.80           O  
ATOM   2512  CB  LYS G 197      48.862  73.686  -0.351  1.00 59.80           C  
ATOM   2513  CG  LYS G 197      49.504  74.611   0.685  1.00 59.80           C  
ATOM   2514  CD  LYS G 197      50.324  73.870   1.743  1.00 59.80           C  
ATOM   2515  CE  LYS G 197      51.668  73.354   1.226  1.00 59.80           C  
ATOM   2516  NZ  LYS G 197      52.607  74.483   1.043  1.00 59.80           N1+
ATOM   2517  N   GLN G 198      46.560  72.433  -1.986  1.00102.06           N  
ATOM   2518  CA  GLN G 198      46.102  71.473  -2.977  1.00102.06           C  
ATOM   2519  C   GLN G 198      45.403  72.216  -4.113  1.00102.06           C  
ATOM   2520  O   GLN G 198      45.593  71.894  -5.283  1.00102.06           O  
ATOM   2521  CB  GLN G 198      45.039  70.552  -2.358  1.00102.06           C  
ATOM   2522  CG  GLN G 198      44.897  69.174  -2.993  1.00102.06           C  
ATOM   2523  CD  GLN G 198      45.562  68.202  -2.027  1.00102.06           C  
ATOM   2524  NE2 GLN G 198      46.206  68.748  -0.958  1.00102.06           N  
ATOM   2525  OE1 GLN G 198      45.490  66.988  -2.203  1.00102.06           O  
ATOM   2526  N   VAL G 199      44.591  73.211  -3.773  1.00 81.66           N  
ATOM   2527  CA  VAL G 199      43.912  73.984  -4.798  1.00 81.66           C  
ATOM   2528  C   VAL G 199      45.002  74.648  -5.623  1.00 81.66           C  
ATOM   2529  O   VAL G 199      45.042  74.510  -6.847  1.00 81.66           O  
ATOM   2530  CB  VAL G 199      42.878  74.969  -4.287  1.00 81.66           C  
ATOM   2531  CG1 VAL G 199      43.488  76.311  -3.859  1.00 81.66           C  
ATOM   2532  CG2 VAL G 199      41.800  75.096  -5.368  1.00 81.66           C  
ATOM   2533  N   HIS G 200      45.901  75.349  -4.941  1.00 21.65           N  
ATOM   2534  CA  HIS G 200      47.007  76.028  -5.603  1.00 21.65           C  
ATOM   2535  C   HIS G 200      47.708  75.110  -6.598  1.00 21.65           C  
ATOM   2536  O   HIS G 200      48.104  75.543  -7.674  1.00 21.65           O  
ATOM   2537  CB  HIS G 200      48.073  76.506  -4.604  1.00 21.65           C  
ATOM   2538  CG  HIS G 200      49.222  77.208  -5.262  1.00 21.65           C  
ATOM   2539  CD2 HIS G 200      49.439  78.530  -5.492  1.00 21.65           C  
ATOM   2540  ND1 HIS G 200      50.321  76.552  -5.773  1.00 21.65           N  
ATOM   2541  CE1 HIS G 200      51.141  77.504  -6.282  1.00 21.65           C  
ATOM   2542  NE2 HIS G 200      50.650  78.722  -6.135  1.00 21.65           N  
ATOM   2543  N   ASP G 201      47.869  73.843  -6.237  1.00 10.05           N  
ATOM   2544  CA  ASP G 201      48.506  72.895  -7.139  1.00 10.05           C  
ATOM   2545  C   ASP G 201      47.640  72.705  -8.380  1.00 10.05           C  
ATOM   2546  O   ASP G 201      48.053  73.049  -9.485  1.00 10.05           O  
ATOM   2547  CB  ASP G 201      48.699  71.507  -6.504  1.00 10.05           C  
ATOM   2548  CG  ASP G 201      49.767  71.621  -5.425  1.00 10.05           C  
ATOM   2549  OD1 ASP G 201      50.417  72.698  -5.344  1.00 10.05           O  
ATOM   2550  OD2 ASP G 201      49.952  70.630  -4.669  1.00 10.05           O1-
ATOM   2551  N   LYS G 202      46.438  72.163  -8.196  1.00 78.12           N  
ATOM   2552  CA  LYS G 202      45.521  71.937  -9.308  1.00 78.12           C  
ATOM   2553  C   LYS G 202      45.447  73.156 -10.218  1.00 78.12           C  
ATOM   2554  O   LYS G 202      45.149  73.044 -11.408  1.00 78.12           O  
ATOM   2555  CB  LYS G 202      44.080  71.673  -8.835  1.00 78.12           C  
ATOM   2556  CG  LYS G 202      43.968  70.609  -7.742  1.00 78.12           C  
ATOM   2557  CD  LYS G 202      44.593  69.260  -8.096  1.00 78.12           C  
ATOM   2558  CE  LYS G 202      44.519  68.251  -6.948  1.00 78.12           C  
ATOM   2559  NZ  LYS G 202      45.140  66.971  -7.352  1.00 78.12           N1+
ATOM   2560  N   LEU G 203      45.727  74.326  -9.658  1.00 73.74           N  
ATOM   2561  CA  LEU G 203      45.661  75.551 -10.434  1.00 73.74           C  
ATOM   2562  C   LEU G 203      46.987  75.912 -11.092  1.00 73.74           C  
ATOM   2563  O   LEU G 203      47.011  76.359 -12.235  1.00 73.74           O  
ATOM   2564  CB  LEU G 203      45.202  76.765  -9.605  1.00 73.74           C  
ATOM   2565  CG  LEU G 203      43.684  76.790  -9.329  1.00 73.74           C  
ATOM   2566  CD1 LEU G 203      43.204  75.521  -8.610  1.00 73.74           C  
ATOM   2567  CD2 LEU G 203      43.281  78.074  -8.587  1.00 73.74           C  
ATOM   2568  N   THR G 204      48.090  75.704 -10.382  1.00 85.19           N  
ATOM   2569  CA  THR G 204      49.405  76.022 -10.928  1.00 85.19           C  
ATOM   2570  C   THR G 204      49.992  74.854 -11.721  1.00 85.19           C  
ATOM   2571  O   THR G 204      50.092  74.915 -12.947  1.00 85.19           O  
ATOM   2572  CB  THR G 204      50.390  76.425  -9.867  1.00 85.19           C  
ATOM   2573  CG2 THR G 204      49.870  77.704  -9.189  1.00 85.19           C  
ATOM   2574  OG1 THR G 204      50.551  75.392  -8.906  1.00 85.19           O  
ATOM   2575  N   SER G 205      50.378  73.791 -11.022  1.00 34.61           N  
ATOM   2576  CA  SER G 205      50.961  72.618 -11.676  1.00 34.61           C  
ATOM   2577  C   SER G 205      49.947  71.814 -12.508  1.00 34.61           C  
ATOM   2578  O   SER G 205      48.779  72.252 -12.623  1.00 34.61           O  
ATOM   2579  CB  SER G 205      51.612  71.637 -10.686  1.00 34.61           C  
ATOM   2580  OG  SER G 205      50.624  71.077  -9.832  1.00 34.61           O  
ATOM   2581  N   ILE G 206      50.406  70.746 -13.186  1.00 97.22           N  
ATOM   2582  CA  ILE G 206      49.505  69.966 -13.971  1.00 97.22           C  
ATOM   2583  C   ILE G 206      49.801  68.533 -13.684  1.00 97.22           C  
ATOM   2584  O   ILE G 206      50.962  68.144 -13.569  1.00 97.22           O  
ATOM   2585  CB  ILE G 206      49.656  70.166 -15.450  1.00 97.22           C  
ATOM   2586  CG1 ILE G 206      48.498  69.495 -16.212  1.00 97.22           C  
ATOM   2587  CG2 ILE G 206      51.053  69.661 -15.859  1.00 97.22           C  
ATOM   2588  CD1 ILE G 206      48.422  69.902 -17.679  1.00 97.22           C  
ATOM   2589  N   GLN G 207      48.750  67.708 -13.531  1.00205.37           N  
ATOM   2590  CA  GLN G 207      49.002  66.315 -13.310  1.00205.37           C  
ATOM   2591  C   GLN G 207      48.458  65.596 -14.498  1.00205.37           C  
ATOM   2592  O   GLN G 207      47.247  65.552 -14.711  1.00205.37           O  
ATOM   2593  CB  GLN G 207      48.289  65.749 -12.071  1.00205.37           C  
ATOM   2594  CG  GLN G 207      48.565  64.262 -11.837  1.00205.37           C  
ATOM   2595  CD  GLN G 207      47.808  63.837 -10.587  1.00205.37           C  
ATOM   2596  NE2 GLN G 207      48.189  62.659 -10.023  1.00205.37           N  
ATOM   2597  OE1 GLN G 207      46.902  64.528 -10.124  1.00205.37           O  
ATOM   2598  N   ASP G 208      49.355  65.023 -15.322  1.00206.92           N  
ATOM   2599  CA  ASP G 208      48.893  64.305 -16.469  1.00206.92           C  
ATOM   2600  C   ASP G 208      49.594  62.991 -16.480  1.00206.92           C  
ATOM   2601  O   ASP G 208      50.812  62.929 -16.640  1.00206.92           O  
ATOM   2602  CB  ASP G 208      49.217  65.004 -17.801  1.00206.92           C  
ATOM   2603  CG  ASP G 208      48.533  64.237 -18.925  1.00206.92           C  
ATOM   2604  OD1 ASP G 208      47.901  63.188 -18.632  1.00206.92           O  
ATOM   2605  OD2 ASP G 208      48.630  64.697 -20.095  1.00206.92           O1-
ATOM   2606  N   THR G 209      48.840  61.894 -16.288  1.00245.39           N  
ATOM   2607  CA  THR G 209      49.472  60.612 -16.338  1.00245.39           C  
ATOM   2608  C   THR G 209      48.877  59.868 -17.486  1.00245.39           C  
ATOM   2609  O   THR G 209      47.659  59.736 -17.598  1.00245.39           O  
ATOM   2610  CB  THR G 209      49.286  59.794 -15.089  1.00245.39           C  
ATOM   2611  CG2 THR G 209      47.790  59.513 -14.870  1.00245.39           C  
ATOM   2612  OG1 THR G 209      50.014  58.579 -15.186  1.00245.39           O  
ATOM   2613  N   LEU G 210      49.737  59.390 -18.403  1.00249.07           N  
ATOM   2614  CA  LEU G 210      49.237  58.645 -19.517  1.00249.07           C  
ATOM   2615  C   LEU G 210      50.048  57.395 -19.561  1.00249.07           C  
ATOM   2616  O   LEU G 210      51.275  57.441 -19.492  1.00249.07           O  
ATOM   2617  CB  LEU G 210      49.405  59.391 -20.859  1.00249.07           C  
ATOM   2618  CG  LEU G 210      48.710  58.767 -22.096  1.00249.07           C  
ATOM   2619  CD1 LEU G 210      48.974  59.623 -23.344  1.00249.07           C  
ATOM   2620  CD2 LEU G 210      49.084  57.294 -22.331  1.00249.07           C  
ATOM   2621  N   ARG G 211      49.378  56.234 -19.658  1.00279.02           N  
ATOM   2622  CA  ARG G 211      50.118  55.014 -19.749  1.00279.02           C  
ATOM   2623  C   ARG G 211      49.688  54.343 -21.006  1.00279.02           C  
ATOM   2624  O   ARG G 211      48.498  54.134 -21.234  1.00279.02           O  
ATOM   2625  CB  ARG G 211      49.846  54.035 -18.593  1.00279.02           C  
ATOM   2626  CG  ARG G 211      50.646  52.735 -18.700  1.00279.02           C  
ATOM   2627  CD  ARG G 211      50.050  51.726 -19.684  1.00279.02           C  
ATOM   2628  NE  ARG G 211      50.929  50.523 -19.680  1.00279.02           N  
ATOM   2629  CZ  ARG G 211      50.481  49.350 -20.213  1.00279.02           C  
ATOM   2630  NH1 ARG G 211      49.225  49.276 -20.742  1.00279.02           N1+
ATOM   2631  NH2 ARG G 211      51.289  48.250 -20.217  1.00279.02           N  
ATOM   2632  N   THR G 212      50.658  54.007 -21.876  1.00280.11           N  
ATOM   2633  CA  THR G 212      50.307  53.341 -23.093  1.00280.11           C  
ATOM   2634  C   THR G 212      51.334  52.289 -23.337  1.00280.11           C  
ATOM   2635  O   THR G 212      52.463  52.382 -22.857  1.00280.11           O  
ATOM   2636  CB  THR G 212      50.305  54.242 -24.292  1.00280.11           C  
ATOM   2637  CG2 THR G 212      51.749  54.693 -24.571  1.00280.11           C  
ATOM   2638  OG1 THR G 212      49.775  53.560 -25.418  1.00280.11           O  
ATOM   2639  N   GLY G 213      50.951  51.235 -24.080  1.00124.71           N  
ATOM   2640  CA  GLY G 213      51.896  50.211 -24.405  1.00124.71           C  
ATOM   2641  C   GLY G 213      51.170  49.178 -25.198  1.00124.71           C  
ATOM   2642  O   GLY G 213      50.149  48.647 -24.762  1.00124.71           O  
ATOM   2643  N   SER G 214      51.690  48.868 -26.398  1.00188.16           N  
ATOM   2644  CA  SER G 214      51.078  47.868 -27.215  1.00188.16           C  
ATOM   2645  C   SER G 214      51.737  47.943 -28.549  1.00188.16           C  
ATOM   2646  O   SER G 214      52.565  48.820 -28.793  1.00188.16           O  
ATOM   2647  CB  SER G 214      49.572  48.088 -27.438  1.00188.16           C  
ATOM   2648  OG  SER G 214      49.357  49.287 -28.167  1.00188.16           O  
ATOM   2649  N   GLN G 215      51.400  47.002 -29.449  1.00233.06           N  
ATOM   2650  CA  GLN G 215      51.960  47.081 -30.762  1.00233.06           C  
ATOM   2651  C   GLN G 215      50.945  47.807 -31.576  1.00233.06           C  
ATOM   2652  O   GLN G 215      49.923  47.243 -31.963  1.00233.06           O  
ATOM   2653  CB  GLN G 215      52.181  45.706 -31.418  1.00233.06           C  
ATOM   2654  CG  GLN G 215      52.780  45.786 -32.823  1.00233.06           C  
ATOM   2655  CD  GLN G 215      52.947  44.364 -33.343  1.00233.06           C  
ATOM   2656  NE2 GLN G 215      52.495  43.366 -32.537  1.00233.06           N  
ATOM   2657  OE1 GLN G 215      53.463  44.146 -34.438  1.00233.06           O  
TER    2658      GLN G 215 
ATOM   2659  N   ASN I  53      41.410  94.791 -29.120  1.00289.80           N  
ATOM   2660  CA  ASN I  53      41.163  93.514 -29.766  1.00289.80           C  
ATOM   2661  C   ASN I  53      42.334  93.157 -30.662  1.00289.80           C  
ATOM   2662  O   ASN I  53      43.101  94.029 -31.069  1.00289.80           O  
ATOM   2663  CB  ASN I  53      39.894  93.512 -30.646  1.00289.80           C  
ATOM   2664  CG  ASN I  53      39.435  92.076 -30.906  1.00289.80           C  
ATOM   2665  ND2 ASN I  53      38.294  91.936 -31.632  1.00289.80           N  
ATOM   2666  OD1 ASN I  53      40.051  91.100 -30.481  1.00289.80           O  
ATOM   2667  N   LEU I  54      42.501  91.845 -30.978  1.00268.07           N  
ATOM   2668  CA  LEU I  54      43.559  91.336 -31.824  1.00268.07           C  
ATOM   2669  C   LEU I  54      42.975  90.362 -32.814  1.00268.07           C  
ATOM   2670  O   LEU I  54      41.759  90.183 -32.880  1.00268.07           O  
ATOM   2671  CB  LEU I  54      44.649  90.538 -31.086  1.00268.07           C  
ATOM   2672  CG  LEU I  54      45.504  91.343 -30.092  1.00268.07           C  
ATOM   2673  CD1 LEU I  54      44.661  91.870 -28.918  1.00268.07           C  
ATOM   2674  CD2 LEU I  54      46.714  90.515 -29.626  1.00268.07           C  
ATOM   2675  N   SER I  55      43.857  89.725 -33.629  1.00219.60           N  
ATOM   2676  CA  SER I  55      43.483  88.744 -34.624  1.00219.60           C  
ATOM   2677  C   SER I  55      44.513  87.644 -34.592  1.00219.60           C  
ATOM   2678  O   SER I  55      45.488  87.737 -33.849  1.00219.60           O  
ATOM   2679  CB  SER I  55      43.478  89.294 -36.060  1.00219.60           C  
ATOM   2680  OG  SER I  55      42.532  90.346 -36.175  1.00219.60           O  
ATOM   2681  N   THR I  56      44.315  86.547 -35.372  1.00284.08           N  
ATOM   2682  CA  THR I  56      45.288  85.479 -35.363  1.00284.08           C  
ATOM   2683  C   THR I  56      45.594  85.025 -36.772  1.00284.08           C  
ATOM   2684  O   THR I  56      44.811  85.214 -37.702  1.00284.08           O  
ATOM   2685  CB  THR I  56      44.866  84.292 -34.543  1.00284.08           C  
ATOM   2686  CG2 THR I  56      44.608  84.777 -33.106  1.00284.08           C  
ATOM   2687  OG1 THR I  56      43.688  83.708 -35.076  1.00284.08           O  
ATOM   2688  N   PRO I  57      46.773  84.453 -36.909  1.00109.32           N  
ATOM   2689  CA  PRO I  57      47.328  83.991 -38.167  1.00109.32           C  
ATOM   2690  C   PRO I  57      46.858  82.632 -38.597  1.00109.32           C  
ATOM   2691  O   PRO I  57      46.211  81.947 -37.807  1.00109.32           O  
ATOM   2692  CB  PRO I  57      48.849  84.028 -37.990  1.00109.32           C  
ATOM   2693  CG  PRO I  57      49.060  83.993 -36.468  1.00109.32           C  
ATOM   2694  CD  PRO I  57      47.811  84.700 -35.923  1.00109.32           C  
ATOM   2695  N   SER I  58      47.183  82.230 -39.853  1.00192.71           N  
ATOM   2696  CA  SER I  58      46.810  80.944 -40.390  1.00192.71           C  
ATOM   2697  C   SER I  58      47.991  80.358 -41.113  1.00192.71           C  
ATOM   2698  O   SER I  58      48.984  81.042 -41.354  1.00192.71           O  
ATOM   2699  CB  SER I  58      45.663  81.006 -41.411  1.00192.71           C  
ATOM   2700  OG  SER I  58      44.471  81.435 -40.770  1.00192.71           O  
ATOM   2701  N   THR I  59      47.917  79.051 -41.469  1.00263.50           N  
ATOM   2702  CA  THR I  59      49.009  78.421 -42.166  1.00263.50           C  
ATOM   2703  C   THR I  59      48.473  77.549 -43.264  1.00263.50           C  
ATOM   2704  O   THR I  59      47.302  77.635 -43.633  1.00263.50           O  
ATOM   2705  CB  THR I  59      49.882  77.555 -41.310  1.00263.50           C  
ATOM   2706  CG2 THR I  59      50.479  78.421 -40.188  1.00263.50           C  
ATOM   2707  OG1 THR I  59      49.132  76.477 -40.768  1.00263.50           O  
ATOM   2708  N   SER I  60      49.351  76.689 -43.828  1.00201.20           N  
ATOM   2709  CA  SER I  60      48.995  75.853 -44.941  1.00201.20           C  
ATOM   2710  C   SER I  60      49.278  74.414 -44.616  1.00201.20           C  
ATOM   2711  O   SER I  60      49.934  74.098 -43.626  1.00201.20           O  
ATOM   2712  CB  SER I  60      49.806  76.179 -46.210  1.00201.20           C  
ATOM   2713  OG  SER I  60      49.424  75.332 -47.282  1.00201.20           O  
ATOM   2714  N   SER I  61      48.738  73.512 -45.468  1.00217.59           N  
ATOM   2715  CA  SER I  61      48.876  72.081 -45.422  1.00217.59           C  
ATOM   2716  C   SER I  61      48.604  71.635 -46.828  1.00217.59           C  
ATOM   2717  O   SER I  61      49.009  72.302 -47.778  1.00217.59           O  
ATOM   2718  CB  SER I  61      47.845  71.370 -44.524  1.00217.59           C  
ATOM   2719  OG  SER I  61      48.062  71.687 -43.157  1.00217.59           O  
ATOM   2720  N   ASN I  62      47.962  70.458 -46.997  1.00273.32           N  
ATOM   2721  CA  ASN I  62      47.535  69.979 -48.288  1.00273.32           C  
ATOM   2722  C   ASN I  62      46.630  68.819 -48.022  1.00273.32           C  
ATOM   2723  O   ASN I  62      46.570  68.357 -46.882  1.00273.32           O  
ATOM   2724  CB  ASN I  62      48.691  69.528 -49.201  1.00273.32           C  
ATOM   2725  CG  ASN I  62      49.541  68.489 -48.480  1.00273.32           C  
ATOM   2726  ND2 ASN I  62      50.854  68.486 -48.829  1.00273.32           N  
ATOM   2727  OD1 ASN I  62      49.095  67.718 -47.632  1.00273.32           O  
ATOM   2728  N   GLY I  63      45.879  68.291 -49.019  1.00 48.64           N  
ATOM   2729  CA  GLY I  63      45.110  67.131 -48.468  1.00 48.64           C  
ATOM   2730  C   GLY I  63      45.855  65.846 -48.771  1.00 48.64           C  
ATOM   2731  O   GLY I  63      46.470  65.736 -49.821  1.00 48.64           O  
ATOM   2732  N   GLU I  64      45.808  64.877 -47.863  1.00 51.87           N  
ATOM   2733  CA  GLU I  64      46.496  63.624 -48.125  1.00 51.87           C  
ATOM   2734  C   GLU I  64      45.696  62.785 -49.099  1.00 51.87           C  
ATOM   2735  O   GLU I  64      46.254  62.240 -50.053  1.00 51.87           O  
ATOM   2736  CB  GLU I  64      46.657  62.777 -46.853  1.00 51.87           C  
ATOM   2737  CG  GLU I  64      47.499  61.519 -47.059  1.00 51.87           C  
ATOM   2738  CD  GLU I  64      47.456  60.710 -45.770  1.00 51.87           C  
ATOM   2739  OE1 GLU I  64      46.364  60.168 -45.450  1.00 51.87           O  
ATOM   2740  OE2 GLU I  64      48.513  60.623 -45.089  1.00 51.87           O1-
ATOM   2741  N   PHE I  65      44.389  62.690 -48.880  1.00 66.38           N  
ATOM   2742  CA  PHE I  65      43.563  61.908 -49.785  1.00 66.38           C  
ATOM   2743  C   PHE I  65      43.754  62.364 -51.225  1.00 66.38           C  
ATOM   2744  O   PHE I  65      43.823  61.540 -52.140  1.00 66.38           O  
ATOM   2745  CB  PHE I  65      42.062  62.006 -49.463  1.00 66.38           C  
ATOM   2746  CG  PHE I  65      41.834  61.292 -48.175  1.00 66.38           C  
ATOM   2747  CD1 PHE I  65      42.023  61.933 -46.973  1.00 66.38           C  
ATOM   2748  CD2 PHE I  65      41.430  59.976 -48.172  1.00 66.38           C  
ATOM   2749  CE1 PHE I  65      41.813  61.271 -45.786  1.00 66.38           C  
ATOM   2750  CE2 PHE I  65      41.218  59.310 -46.988  1.00 66.38           C  
ATOM   2751  CZ  PHE I  65      41.409  59.958 -45.792  1.00 66.38           C  
ATOM   2752  N   ILE I  66      43.853  63.672 -51.432  1.00 80.18           N  
ATOM   2753  CA  ILE I  66      44.054  64.189 -52.778  1.00 80.18           C  
ATOM   2754  C   ILE I  66      45.399  63.745 -53.315  1.00 80.18           C  
ATOM   2755  O   ILE I  66      45.569  63.582 -54.510  1.00 80.18           O  
ATOM   2756  CB  ILE I  66      43.850  65.681 -52.854  1.00 80.18           C  
ATOM   2757  CG1 ILE I  66      42.448  66.034 -52.337  1.00 80.18           C  
ATOM   2758  CG2 ILE I  66      44.109  66.131 -54.301  1.00 80.18           C  
ATOM   2759  CD1 ILE I  66      41.319  65.427 -53.167  1.00 80.18           C  
ATOM   2760  N   PRO I  67      46.360  63.561 -52.422  1.00157.22           N  
ATOM   2761  CA  PRO I  67      47.690  63.146 -52.828  1.00157.22           C  
ATOM   2762  C   PRO I  67      47.703  61.657 -53.134  1.00157.22           C  
ATOM   2763  O   PRO I  67      48.333  61.214 -54.094  1.00157.22           O  
ATOM   2764  CB  PRO I  67      48.707  63.714 -51.879  1.00157.22           C  
ATOM   2765  CG  PRO I  67      48.194  65.140 -51.938  1.00157.22           C  
ATOM   2766  CD  PRO I  67      46.697  64.964 -52.320  1.00157.22           C  
ATOM   2767  N   HIS I  68      47.006  60.882 -52.314  1.00 51.15           N  
ATOM   2768  CA  HIS I  68      46.926  59.446 -52.530  1.00 51.15           C  
ATOM   2769  C   HIS I  68      46.196  59.198 -53.848  1.00 51.15           C  
ATOM   2770  O   HIS I  68      46.460  58.218 -54.533  1.00 51.15           O  
ATOM   2771  CB  HIS I  68      46.205  58.688 -51.402  1.00 51.15           C  
ATOM   2772  CG  HIS I  68      47.092  58.480 -50.209  1.00 51.15           C  
ATOM   2773  CD2 HIS I  68      47.839  57.395 -49.863  1.00 51.15           C  
ATOM   2774  ND1 HIS I  68      47.316  59.418 -49.226  1.00 51.15           N  
ATOM   2775  CE1 HIS I  68      48.181  58.859 -48.341  1.00 51.15           C  
ATOM   2776  NE2 HIS I  68      48.527  57.632 -48.686  1.00 51.15           N  
ATOM   2777  N   ILE I  69      45.273  60.083 -54.197  1.00 22.18           N  
ATOM   2778  CA  ILE I  69      44.559  59.926 -55.449  1.00 22.18           C  
ATOM   2779  C   ILE I  69      45.538  60.214 -56.593  1.00 22.18           C  
ATOM   2780  O   ILE I  69      45.507  59.545 -57.621  1.00 22.18           O  
ATOM   2781  CB  ILE I  69      43.412  60.866 -55.641  1.00 22.18           C  
ATOM   2782  CG1 ILE I  69      42.292  60.568 -54.642  1.00 22.18           C  
ATOM   2783  CG2 ILE I  69      42.963  60.762 -57.108  1.00 22.18           C  
ATOM   2784  CD1 ILE I  69      41.115  61.516 -54.818  1.00 22.18           C  
ATOM   2785  N   PHE I  70      46.416  61.196 -56.417  1.00 24.73           N  
ATOM   2786  CA  PHE I  70      47.388  61.523 -57.455  1.00 24.73           C  
ATOM   2787  C   PHE I  70      48.387  60.388 -57.627  1.00 24.73           C  
ATOM   2788  O   PHE I  70      48.642  59.932 -58.738  1.00 24.73           O  
ATOM   2789  CB  PHE I  70      48.187  62.817 -57.208  1.00 24.73           C  
ATOM   2790  CG  PHE I  70      47.376  63.971 -57.698  1.00 24.73           C  
ATOM   2791  CD1 PHE I  70      46.435  64.580 -56.905  1.00 24.73           C  
ATOM   2792  CD2 PHE I  70      47.568  64.447 -58.975  1.00 24.73           C  
ATOM   2793  CE1 PHE I  70      45.697  65.642 -57.372  1.00 24.73           C  
ATOM   2794  CE2 PHE I  70      46.835  65.508 -59.451  1.00 24.73           C  
ATOM   2795  CZ  PHE I  70      45.896  66.110 -58.648  1.00 24.73           C  
ATOM   2796  N   TYR I  71      48.951  59.933 -56.520  1.00113.29           N  
ATOM   2797  CA  TYR I  71      49.918  58.854 -56.566  1.00113.29           C  
ATOM   2798  C   TYR I  71      49.285  57.586 -57.111  1.00113.29           C  
ATOM   2799  O   TYR I  71      49.925  56.816 -57.823  1.00113.29           O  
ATOM   2800  CB  TYR I  71      50.490  58.521 -55.177  1.00113.29           C  
ATOM   2801  CG  TYR I  71      51.466  57.408 -55.344  1.00113.29           C  
ATOM   2802  CD1 TYR I  71      52.751  57.661 -55.766  1.00113.29           C  
ATOM   2803  CD2 TYR I  71      51.095  56.111 -55.075  1.00113.29           C  
ATOM   2804  CE1 TYR I  71      53.653  56.636 -55.920  1.00113.29           C  
ATOM   2805  CE2 TYR I  71      51.995  55.080 -55.227  1.00113.29           C  
ATOM   2806  CZ  TYR I  71      53.276  55.343 -55.651  1.00113.29           C  
ATOM   2807  OH  TYR I  71      54.199  54.287 -55.807  1.00113.29           O  
ATOM   2808  N   SER I  72      48.018  57.375 -56.786  1.00 46.38           N  
ATOM   2809  CA  SER I  72      47.305  56.206 -57.263  1.00 46.38           C  
ATOM   2810  C   SER I  72      47.160  56.302 -58.781  1.00 46.38           C  
ATOM   2811  O   SER I  72      47.566  55.401 -59.512  1.00 46.38           O  
ATOM   2812  CB  SER I  72      45.885  56.096 -56.680  1.00 46.38           C  
ATOM   2813  OG  SER I  72      45.238  54.938 -57.186  1.00 46.38           O  
ATOM   2814  N   LEU I  73      46.587  57.402 -59.255  1.00125.38           N  
ATOM   2815  CA  LEU I  73      46.415  57.585 -60.683  1.00125.38           C  
ATOM   2816  C   LEU I  73      47.763  57.428 -61.379  1.00125.38           C  
ATOM   2817  O   LEU I  73      47.849  56.878 -62.470  1.00125.38           O  
ATOM   2818  CB  LEU I  73      45.840  58.938 -61.153  1.00125.38           C  
ATOM   2819  CG  LEU I  73      44.303  59.054 -61.101  1.00125.38           C  
ATOM   2820  CD1 LEU I  73      43.649  57.876 -61.838  1.00125.38           C  
ATOM   2821  CD2 LEU I  73      43.749  59.281 -59.695  1.00125.38           C  
ATOM   2822  N   HIS I  74      48.822  57.913 -60.742  1.00 54.06           N  
ATOM   2823  CA  HIS I  74      50.161  57.809 -61.313  1.00 54.06           C  
ATOM   2824  C   HIS I  74      50.545  56.352 -61.568  1.00 54.06           C  
ATOM   2825  O   HIS I  74      50.974  56.001 -62.666  1.00 54.06           O  
ATOM   2826  CB  HIS I  74      51.277  58.421 -60.443  1.00 54.06           C  
ATOM   2827  CG  HIS I  74      51.391  59.914 -60.558  1.00 54.06           C  
ATOM   2828  CD2 HIS I  74      51.883  60.668 -61.579  1.00 54.06           C  
ATOM   2829  ND1 HIS I  74      51.000  60.809 -59.587  1.00 54.06           N  
ATOM   2830  CE1 HIS I  74      51.271  62.050 -60.065  1.00 54.06           C  
ATOM   2831  NE2 HIS I  74      51.808  62.015 -61.271  1.00 54.06           N  
ATOM   2832  N   GLN I  75      50.374  55.507 -60.552  1.00 16.70           N  
ATOM   2833  CA  GLN I  75      50.696  54.084 -60.662  1.00 16.70           C  
ATOM   2834  C   GLN I  75      49.864  53.382 -61.718  1.00 16.70           C  
ATOM   2835  O   GLN I  75      50.339  52.468 -62.381  1.00 16.70           O  
ATOM   2836  CB  GLN I  75      50.445  53.325 -59.349  1.00 16.70           C  
ATOM   2837  CG  GLN I  75      51.330  53.780 -58.189  1.00 16.70           C  
ATOM   2838  CD  GLN I  75      50.959  52.935 -56.980  1.00 16.70           C  
ATOM   2839  NE2 GLN I  75      51.987  52.406 -56.264  1.00 16.70           N  
ATOM   2840  OE1 GLN I  75      49.778  52.743 -56.688  1.00 16.70           O  
ATOM   2841  N   ILE I  76      48.613  53.791 -61.875  1.00 94.60           N  
ATOM   2842  CA  ILE I  76      47.779  53.139 -62.864  1.00 94.60           C  
ATOM   2843  C   ILE I  76      48.248  53.524 -64.263  1.00 94.60           C  
ATOM   2844  O   ILE I  76      48.349  52.672 -65.139  1.00 94.60           O  
ATOM   2845  CB  ILE I  76      46.309  53.472 -62.726  1.00 94.60           C  
ATOM   2846  CG1 ILE I  76      45.449  52.464 -63.503  1.00 94.60           C  
ATOM   2847  CG2 ILE I  76      46.062  54.924 -63.156  1.00 94.60           C  
ATOM   2848  CD1 ILE I  76      45.378  51.090 -62.840  1.00 94.60           C  
ATOM   2849  N   ARG I  77      48.555  54.802 -64.466  1.00 67.03           N  
ATOM   2850  CA  ARG I  77      49.028  55.269 -65.770  1.00 67.03           C  
ATOM   2851  C   ARG I  77      50.225  54.421 -66.193  1.00 67.03           C  
ATOM   2852  O   ARG I  77      50.369  54.043 -67.356  1.00 67.03           O  
ATOM   2853  CB  ARG I  77      49.492  56.735 -65.740  1.00 67.03           C  
ATOM   2854  CG  ARG I  77      49.989  57.247 -67.094  1.00 67.03           C  
ATOM   2855  CD  ARG I  77      50.452  58.705 -67.064  1.00 67.03           C  
ATOM   2856  NE  ARG I  77      50.908  59.059 -68.438  1.00 67.03           N  
ATOM   2857  CZ  ARG I  77      51.224  60.352 -68.739  1.00 67.03           C  
ATOM   2858  NH1 ARG I  77      51.122  61.320 -67.783  1.00 67.03           N1+
ATOM   2859  NH2 ARG I  77      51.644  60.676 -69.997  1.00 67.03           N  
ATOM   2860  N   LYS I  78      51.085  54.115 -65.233  1.00 54.07           N  
ATOM   2861  CA  LYS I  78      52.257  53.321 -65.524  1.00 54.07           C  
ATOM   2862  C   LYS I  78      51.864  51.900 -65.866  1.00 54.07           C  
ATOM   2863  O   LYS I  78      52.402  51.322 -66.802  1.00 54.07           O  
ATOM   2864  CB  LYS I  78      53.230  53.248 -64.335  1.00 54.07           C  
ATOM   2865  CG  LYS I  78      53.859  54.597 -63.980  1.00 54.07           C  
ATOM   2866  CD  LYS I  78      54.568  54.605 -62.624  1.00 54.07           C  
ATOM   2867  CE  LYS I  78      55.197  55.954 -62.269  1.00 54.07           C  
ATOM   2868  NZ  LYS I  78      56.307  56.255 -63.201  1.00 54.07           N1+
ATOM   2869  N   ASP I  79      50.830  51.304 -65.239  1.00137.54           N  
ATOM   2870  CA  ASP I  79      50.664  49.859 -65.256  1.00137.54           C  
ATOM   2871  C   ASP I  79      50.560  49.095 -66.572  1.00137.54           C  
ATOM   2872  O   ASP I  79      51.175  48.032 -66.616  1.00137.54           O  
ATOM   2873  CB  ASP I  79      49.519  49.357 -64.350  1.00137.54           C  
ATOM   2874  CG  ASP I  79      48.158  49.756 -64.898  1.00137.54           C  
ATOM   2875  OD1 ASP I  79      48.087  50.311 -66.026  1.00137.54           O  
ATOM   2876  OD2 ASP I  79      47.156  49.494 -64.182  1.00137.54           O1-
ATOM   2877  N   PRO I  80      49.911  49.469 -67.647  1.00 99.12           N  
ATOM   2878  CA  PRO I  80      49.665  48.550 -68.759  1.00 99.12           C  
ATOM   2879  C   PRO I  80      50.836  47.764 -69.322  1.00 99.12           C  
ATOM   2880  O   PRO I  80      51.928  48.324 -69.399  1.00 99.12           O  
ATOM   2881  CB  PRO I  80      49.055  49.424 -69.851  1.00 99.12           C  
ATOM   2882  CG  PRO I  80      49.721  50.793 -69.614  1.00 99.12           C  
ATOM   2883  CD  PRO I  80      49.927  50.854 -68.091  1.00 99.12           C  
ATOM   2884  N   ASN I  81      50.623  46.470 -69.722  1.00207.30           N  
ATOM   2885  CA  ASN I  81      51.668  45.649 -70.311  1.00207.30           C  
ATOM   2886  C   ASN I  81      51.124  44.480 -71.129  1.00207.30           C  
ATOM   2887  O   ASN I  81      50.071  44.577 -71.757  1.00207.30           O  
ATOM   2888  CB  ASN I  81      52.691  45.071 -69.322  1.00207.30           C  
ATOM   2889  CG  ASN I  81      53.534  46.201 -68.750  1.00207.30           C  
ATOM   2890  ND2 ASN I  81      54.246  46.939 -69.643  1.00207.30           N  
ATOM   2891  OD1 ASN I  81      53.559  46.421 -67.540  1.00207.30           O  
ATOM   2892  N   ASN I  82      51.878  43.341 -71.122  1.00208.58           N  
ATOM   2893  CA  ASN I  82      51.776  42.131 -71.934  1.00208.58           C  
ATOM   2894  C   ASN I  82      50.586  41.236 -71.667  1.00208.58           C  
ATOM   2895  O   ASN I  82      49.732  41.535 -70.834  1.00208.58           O  
ATOM   2896  CB  ASN I  82      53.027  41.239 -71.847  1.00208.58           C  
ATOM   2897  CG  ASN I  82      54.183  41.983 -72.500  1.00208.58           C  
ATOM   2898  ND2 ASN I  82      53.991  42.398 -73.781  1.00208.58           N  
ATOM   2899  OD1 ASN I  82      55.231  42.187 -71.889  1.00208.58           O  
ATOM   2900  N   LEU I  83      50.517  40.100 -72.430  1.00296.26           N  
ATOM   2901  N   LEU I  83      50.517  40.100 -72.430  1.00296.26           N  
ATOM   2902  CA  LEU I  83      49.389  39.188 -72.448  1.00296.26           C  
ATOM   2903  CA  LEU I  83      49.389  39.188 -72.448  1.00296.26           C  
ATOM   2904  C   LEU I  83      49.688  37.746 -72.060  1.00296.26           C  
ATOM   2905  C   LEU I  83      49.688  37.746 -72.060  1.00296.26           C  
ATOM   2906  O   LEU I  83      50.824  37.288 -72.165  1.00296.26           O  
ATOM   2907  O   LEU I  83      50.824  37.288 -72.165  1.00296.26           O  
ATOM   2908  CB  LEU I  83      48.685  39.134 -73.815  1.00296.26           C  
ATOM   2909  CB  LEU I  83      48.685  39.134 -73.815  1.00296.26           C  
ATOM   2910  CG  LEU I  83      48.047  40.473 -74.230  1.00296.26           C  
ATOM   2911  CG  LEU I  83      48.047  40.473 -74.230  1.00296.26           C  
ATOM   2912  CD1 LEU I  83      49.111  41.567 -74.413  1.00296.26           C  
ATOM   2913  CD1 LEU I  83      49.111  41.567 -74.413  1.00296.26           C  
ATOM   2914  CD2 LEU I  83      47.147  40.305 -75.465  1.00296.26           C  
ATOM   2915  CD2 LEU I  83      47.147  40.305 -75.465  1.00296.26           C  
ATOM   2916  N   SER I  84      48.627  37.019 -71.570  1.00287.96           N  
ATOM   2917  CA  SER I  84      48.560  35.608 -71.195  1.00287.96           C  
ATOM   2918  C   SER I  84      48.166  35.548 -69.741  1.00287.96           C  
ATOM   2919  O   SER I  84      47.326  36.333 -69.302  1.00287.96           O  
ATOM   2920  CB  SER I  84      49.890  34.848 -71.343  1.00287.96           C  
ATOM   2921  OG  SER I  84      50.279  34.807 -72.708  1.00287.96           O  
ATOM   2922  N   ASN I  85      48.730  34.554 -68.998  1.00 76.48           N  
ATOM   2923  CA  ASN I  85      48.827  34.714 -67.545  1.00 76.48           C  
ATOM   2924  C   ASN I  85      49.032  36.177 -67.187  1.00 76.48           C  
ATOM   2925  O   ASN I  85      48.162  36.812 -66.591  1.00 76.48           O  
ATOM   2926  CB  ASN I  85      49.996  33.920 -66.938  1.00 76.48           C  
ATOM   2927  CG  ASN I  85      49.686  32.438 -67.090  1.00 76.48           C  
ATOM   2928  ND2 ASN I  85      50.688  31.654 -67.568  1.00 76.48           N  
ATOM   2929  OD1 ASN I  85      48.579  31.989 -66.796  1.00 76.48           O  
ATOM   2930  N   GLN I  86      50.198  36.699 -67.553  1.00 87.53           N  
ATOM   2931  CA  GLN I  86      50.545  38.083 -67.273  1.00 87.53           C  
ATOM   2932  C   GLN I  86      49.435  39.040 -67.677  1.00 87.53           C  
ATOM   2933  O   GLN I  86      48.989  39.846 -66.866  1.00 87.53           O  
ATOM   2934  CB  GLN I  86      51.847  38.506 -67.983  1.00 87.53           C  
ATOM   2935  CG  GLN I  86      52.444  39.829 -67.492  1.00 87.53           C  
ATOM   2936  CD  GLN I  86      51.988  40.968 -68.394  1.00 87.53           C  
ATOM   2937  NE2 GLN I  86      52.979  41.664 -69.011  1.00 87.53           N  
ATOM   2938  OE1 GLN I  86      50.801  41.249 -68.547  1.00 87.53           O  
ATOM   2939  N   LEU I  87      48.987  38.959 -68.925  1.00113.74           N  
ATOM   2940  CA  LEU I  87      47.926  39.839 -69.396  1.00113.74           C  
ATOM   2941  C   LEU I  87      46.760  39.919 -68.409  1.00113.74           C  
ATOM   2942  O   LEU I  87      46.150  40.975 -68.246  1.00113.74           O  
ATOM   2943  CB  LEU I  87      47.156  39.326 -70.617  1.00113.74           C  
ATOM   2944  CG  LEU I  87      46.042  40.281 -71.085  1.00113.74           C  
ATOM   2945  CD1 LEU I  87      46.623  41.622 -71.564  1.00113.74           C  
ATOM   2946  CD2 LEU I  87      45.140  39.614 -72.137  1.00113.74           C  
ATOM   2947  N   GLU I  88      46.462  38.805 -67.746  1.00 90.56           N  
ATOM   2948  CA  GLU I  88      45.372  38.769 -66.779  1.00 90.56           C  
ATOM   2949  C   GLU I  88      45.775  39.390 -65.450  1.00 90.56           C  
ATOM   2950  O   GLU I  88      45.007  40.140 -64.848  1.00 90.56           O  
ATOM   2951  CB  GLU I  88      44.744  37.390 -66.470  1.00 90.56           C  
ATOM   2952  CG  GLU I  88      45.605  36.388 -65.702  1.00 90.56           C  
ATOM   2953  CD  GLU I  88      45.923  35.222 -66.625  1.00 90.56           C  
ATOM   2954  OE1 GLU I  88      45.546  35.294 -67.824  1.00 90.56           O  
ATOM   2955  OE2 GLU I  88      46.528  34.233 -66.132  1.00 90.56           O1-
ATOM   2956  N   THR I  89      46.985  39.086 -64.998  1.00 86.37           N  
ATOM   2957  CA  THR I  89      47.480  39.639 -63.744  1.00 86.37           C  
ATOM   2958  C   THR I  89      47.715  41.145 -63.878  1.00 86.37           C  
ATOM   2959  O   THR I  89      47.672  41.872 -62.889  1.00 86.37           O  
ATOM   2960  CB  THR I  89      48.749  38.982 -63.278  1.00 86.37           C  
ATOM   2961  CG2 THR I  89      49.837  39.151 -64.348  1.00 86.37           C  
ATOM   2962  OG1 THR I  89      49.167  39.543 -62.042  1.00 86.37           O  
ATOM   2963  N   LEU I  90      47.962  41.604 -65.103  1.00 81.05           N  
ATOM   2964  CA  LEU I  90      48.187  43.024 -65.369  1.00 81.05           C  
ATOM   2965  C   LEU I  90      46.863  43.765 -65.467  1.00 81.05           C  
ATOM   2966  O   LEU I  90      46.751  44.925 -65.069  1.00 81.05           O  
ATOM   2967  CB  LEU I  90      49.124  43.301 -66.544  1.00 81.05           C  
ATOM   2968  CG  LEU I  90      50.570  43.030 -66.082  1.00 81.05           C  
ATOM   2969  CD1 LEU I  90      50.806  41.557 -65.739  1.00 81.05           C  
ATOM   2970  CD2 LEU I  90      51.597  43.571 -67.064  1.00 81.05           C  
ATOM   2971  N   THR I  91      45.861  43.087 -66.010  1.00 68.14           N  
ATOM   2972  CA  THR I  91      44.543  43.676 -66.161  1.00 68.14           C  
ATOM   2973  C   THR I  91      43.727  43.506 -64.885  1.00 68.14           C  
ATOM   2974  O   THR I  91      42.713  44.177 -64.698  1.00 68.14           O  
ATOM   2975  CB  THR I  91      43.755  43.043 -67.270  1.00 68.14           C  
ATOM   2976  CG2 THR I  91      43.423  41.594 -66.873  1.00 68.14           C  
ATOM   2977  OG1 THR I  91      42.562  43.775 -67.505  1.00 68.14           O  
ATOM   2978  N   GLY I  92      44.161  42.613 -64.005  1.00  0.85           N  
ATOM   2979  CA  GLY I  92      43.455  42.416 -62.744  1.00  0.85           C  
ATOM   2980  C   GLY I  92      43.769  43.590 -61.814  1.00  0.85           C  
ATOM   2981  O   GLY I  92      42.885  44.109 -61.124  1.00  0.85           O  
ATOM   2982  N   SER I  93      45.034  44.005 -61.805  1.00 48.57           N  
ATOM   2983  CA  SER I  93      45.462  45.117 -60.971  1.00 48.57           C  
ATOM   2984  C   SER I  93      44.796  46.386 -61.464  1.00 48.57           C  
ATOM   2985  O   SER I  93      44.358  47.207 -60.670  1.00 48.57           O  
ATOM   2986  CB  SER I  93      46.982  45.347 -61.023  1.00 48.57           C  
ATOM   2987  OG  SER I  93      47.373  45.730 -62.333  1.00 48.57           O  
ATOM   2988  N   ILE I  94      44.716  46.539 -62.782  1.00 14.37           N  
ATOM   2989  CA  ILE I  94      44.080  47.706 -63.378  1.00 14.37           C  
ATOM   2990  C   ILE I  94      42.616  47.803 -62.973  1.00 14.37           C  
ATOM   2991  O   ILE I  94      42.062  48.898 -62.877  1.00 14.37           O  
ATOM   2992  CB  ILE I  94      44.104  47.665 -64.879  1.00 14.37           C  
ATOM   2993  CG1 ILE I  94      45.551  47.630 -65.397  1.00 14.37           C  
ATOM   2994  CG2 ILE I  94      43.291  48.862 -65.399  1.00 14.37           C  
ATOM   2995  CD1 ILE I  94      45.660  47.297 -66.884  1.00 14.37           C  
ATOM   2996  N   ARG I  95      41.979  46.665 -62.738  1.00 60.83           N  
ATOM   2997  CA  ARG I  95      40.585  46.692 -62.334  1.00 60.83           C  
ATOM   2998  C   ARG I  95      40.474  47.093 -60.867  1.00 60.83           C  
ATOM   2999  O   ARG I  95      39.562  47.823 -60.490  1.00 60.83           O  
ATOM   3000  CB  ARG I  95      39.901  45.322 -62.480  1.00 60.83           C  
ATOM   3001  CG  ARG I  95      39.782  44.851 -63.931  1.00 60.83           C  
ATOM   3002  CD  ARG I  95      38.647  45.527 -64.703  1.00 60.83           C  
ATOM   3003  NE  ARG I  95      37.364  45.119 -64.064  1.00 60.83           N  
ATOM   3004  CZ  ARG I  95      36.199  45.736 -64.417  1.00 60.83           C  
ATOM   3005  NH1 ARG I  95      36.208  46.725 -65.357  1.00 60.83           N1+
ATOM   3006  NH2 ARG I  95      35.024  45.363 -63.830  1.00 60.83           N  
ATOM   3007  N   HIS I  96      41.409  46.629 -60.043  1.00 46.06           N  
ATOM   3008  CA  HIS I  96      41.393  46.976 -58.625  1.00 46.06           C  
ATOM   3009  C   HIS I  96      41.786  48.447 -58.436  1.00 46.06           C  
ATOM   3010  O   HIS I  96      41.196  49.161 -57.623  1.00 46.06           O  
ATOM   3011  CB  HIS I  96      42.369  46.132 -57.786  1.00 46.06           C  
ATOM   3012  CG  HIS I  96      41.952  44.696 -57.661  1.00 46.06           C  
ATOM   3013  CD2 HIS I  96      41.202  44.085 -56.703  1.00 46.06           C  
ATOM   3014  ND1 HIS I  96      42.287  43.710 -58.561  1.00 46.06           N  
ATOM   3015  CE1 HIS I  96      41.728  42.559 -58.107  1.00 46.06           C  
ATOM   3016  NE2 HIS I  96      41.060  42.738 -56.982  1.00 46.06           N  
ATOM   3017  N   ARG I  97      42.782  48.891 -59.193  1.00 14.43           N  
ATOM   3018  CA  ARG I  97      43.229  50.271 -59.134  1.00 14.43           C  
ATOM   3019  C   ARG I  97      42.081  51.195 -59.525  1.00 14.43           C  
ATOM   3020  O   ARG I  97      41.996  52.325 -59.047  1.00 14.43           O  
ATOM   3021  CB  ARG I  97      44.417  50.551 -60.068  1.00 14.43           C  
ATOM   3022  CG  ARG I  97      45.690  49.824 -59.629  1.00 14.43           C  
ATOM   3023  CD  ARG I  97      46.904  50.108 -60.511  1.00 14.43           C  
ATOM   3024  NE  ARG I  97      48.050  49.335 -59.955  1.00 14.43           N  
ATOM   3025  CZ  ARG I  97      48.842  49.889 -58.991  1.00 14.43           C  
ATOM   3026  NH1 ARG I  97      48.588  51.152 -58.540  1.00 14.43           N1+
ATOM   3027  NH2 ARG I  97      49.888  49.178 -58.476  1.00 14.43           N  
ATOM   3028  N   LEU I  98      41.205  50.733 -60.406  1.00 63.38           N  
ATOM   3029  CA  LEU I  98      40.100  51.580 -60.820  1.00 63.38           C  
ATOM   3030  C   LEU I  98      39.088  51.690 -59.700  1.00 63.38           C  
ATOM   3031  O   LEU I  98      38.410  52.703 -59.562  1.00 63.38           O  
ATOM   3032  CB  LEU I  98      39.424  51.009 -62.073  1.00 63.38           C  
ATOM   3033  CG  LEU I  98      40.393  51.029 -63.269  1.00 63.38           C  
ATOM   3034  CD1 LEU I  98      39.840  50.265 -64.477  1.00 63.38           C  
ATOM   3035  CD2 LEU I  98      40.815  52.466 -63.614  1.00 63.38           C  
ATOM   3036  N   LYS I  99      38.993  50.640 -58.891  1.00108.53           N  
ATOM   3037  CA  LYS I  99      38.068  50.640 -57.770  1.00108.53           C  
ATOM   3038  C   LYS I  99      38.654  51.581 -56.721  1.00108.53           C  
ATOM   3039  O   LYS I  99      38.007  52.524 -56.257  1.00108.53           O  
ATOM   3040  CB  LYS I  99      37.916  49.250 -57.126  1.00108.53           C  
ATOM   3041  CG  LYS I  99      36.769  49.149 -56.116  1.00108.53           C  
ATOM   3042  CD  LYS I  99      36.922  50.051 -54.889  1.00108.53           C  
ATOM   3043  CE  LYS I  99      37.871  49.487 -53.829  1.00108.53           C  
ATOM   3044  NZ  LYS I  99      39.267  49.539 -54.318  1.00108.53           N1+
ATOM   3045  N   LEU I 100      39.902  51.318 -56.367  1.00 77.47           N  
ATOM   3046  CA  LEU I 100      40.598  52.133 -55.397  1.00 77.47           C  
ATOM   3047  C   LEU I 100      40.477  53.620 -55.746  1.00 77.47           C  
ATOM   3048  O   LEU I 100      40.157  54.448 -54.902  1.00 77.47           O  
ATOM   3049  CB  LEU I 100      42.095  51.765 -55.305  1.00 77.47           C  
ATOM   3050  CG  LEU I 100      42.916  52.533 -54.244  1.00 77.47           C  
ATOM   3051  CD1 LEU I 100      43.169  54.000 -54.630  1.00 77.47           C  
ATOM   3052  CD2 LEU I 100      42.285  52.383 -52.851  1.00 77.47           C  
ATOM   3053  N   CYS I 101      40.709  53.959 -57.002  1.00 50.89           N  
ATOM   3054  CA  CYS I 101      40.623  55.343 -57.401  1.00 50.89           C  
ATOM   3055  C   CYS I 101      39.227  55.899 -57.226  1.00 50.89           C  
ATOM   3056  O   CYS I 101      39.058  57.020 -56.750  1.00 50.89           O  
ATOM   3057  CB  CYS I 101      41.023  55.555 -58.869  1.00 50.89           C  
ATOM   3058  SG  CYS I 101      41.078  57.315 -59.303  1.00 50.89           S  
ATOM   3059  N   LYS I 102      38.215  55.124 -57.592  1.00131.97           N  
ATOM   3060  CA  LYS I 102      36.845  55.603 -57.447  1.00131.97           C  
ATOM   3061  C   LYS I 102      36.496  55.797 -55.967  1.00131.97           C  
ATOM   3062  O   LYS I 102      35.724  56.685 -55.623  1.00131.97           O  
ATOM   3063  CB  LYS I 102      35.826  54.600 -58.015  1.00131.97           C  
ATOM   3064  CG  LYS I 102      34.410  55.160 -58.158  1.00131.97           C  
ATOM   3065  CD  LYS I 102      34.271  56.174 -59.294  1.00131.97           C  
ATOM   3066  CE  LYS I 102      34.472  55.559 -60.681  1.00131.97           C  
ATOM   3067  NZ  LYS I 102      33.394  54.584 -60.964  1.00131.97           N1+
ATOM   3068  N   SER I 103      37.064  54.977 -55.087  1.00 52.76           N  
ATOM   3069  CA  SER I 103      36.807  55.136 -53.658  1.00 52.76           C  
ATOM   3070  C   SER I 103      37.482  56.416 -53.126  1.00 52.76           C  
ATOM   3071  O   SER I 103      36.888  57.168 -52.344  1.00 52.76           O  
ATOM   3072  CB  SER I 103      37.320  53.957 -52.811  1.00 52.76           C  
ATOM   3073  OG  SER I 103      38.739  53.922 -52.815  1.00 52.76           O  
ATOM   3074  N   LEU I 104      38.726  56.653 -53.537  1.00 21.45           N  
ATOM   3075  CA  LEU I 104      39.432  57.862 -53.132  1.00 21.45           C  
ATOM   3076  C   LEU I 104      38.604  59.055 -53.594  1.00 21.45           C  
ATOM   3077  O   LEU I 104      38.268  59.928 -52.810  1.00 21.45           O  
ATOM   3078  CB  LEU I 104      40.820  57.979 -53.785  1.00 21.45           C  
ATOM   3079  CG  LEU I 104      41.792  56.854 -53.378  1.00 21.45           C  
ATOM   3080  CD1 LEU I 104      43.160  57.026 -54.057  1.00 21.45           C  
ATOM   3081  CD2 LEU I 104      41.899  56.729 -51.850  1.00 21.45           C  
ATOM   3082  N   ILE I 105      38.249  59.095 -54.866  1.00 75.92           N  
ATOM   3083  CA  ILE I 105      37.458  60.209 -55.333  1.00 75.92           C  
ATOM   3084  C   ILE I 105      36.239  60.393 -54.454  1.00 75.92           C  
ATOM   3085  O   ILE I 105      35.872  61.513 -54.120  1.00 75.92           O  
ATOM   3086  CB  ILE I 105      37.059  60.121 -56.784  1.00 75.92           C  
ATOM   3087  CG1 ILE I 105      36.599  61.495 -57.282  1.00 75.92           C  
ATOM   3088  CG2 ILE I 105      36.000  59.034 -56.984  1.00 75.92           C  
ATOM   3089  CD1 ILE I 105      36.414  61.533 -58.798  1.00 75.92           C  
ATOM   3090  N   SER I 106      35.603  59.300 -54.059  1.00 49.97           N  
ATOM   3091  CA  SER I 106      34.413  59.429 -53.221  1.00 49.97           C  
ATOM   3092  C   SER I 106      34.760  60.048 -51.882  1.00 49.97           C  
ATOM   3093  O   SER I 106      34.026  60.906 -51.392  1.00 49.97           O  
ATOM   3094  CB  SER I 106      33.744  58.074 -52.934  1.00 49.97           C  
ATOM   3095  OG  SER I 106      32.596  58.259 -52.119  1.00 49.97           O  
ATOM   3096  N   GLU I 107      35.889  59.631 -51.305  1.00 89.34           N  
ATOM   3097  CA  GLU I 107      36.323  60.129 -50.003  1.00 89.34           C  
ATOM   3098  C   GLU I 107      36.987  61.504 -50.010  1.00 89.34           C  
ATOM   3099  O   GLU I 107      37.362  62.020 -48.957  1.00 89.34           O  
ATOM   3100  CB  GLU I 107      37.305  59.160 -49.318  1.00 89.34           C  
ATOM   3101  CG  GLU I 107      37.620  59.518 -47.864  1.00 89.34           C  
ATOM   3102  CD  GLU I 107      36.388  59.208 -47.026  1.00 89.34           C  
ATOM   3103  OE1 GLU I 107      35.372  58.752 -47.614  1.00 89.34           O  
ATOM   3104  OE2 GLU I 107      36.446  59.425 -45.786  1.00 89.34           O1-
ATOM   3105  N   ASN I 108      37.159  62.109 -51.177  1.00 49.32           N  
ATOM   3106  CA  ASN I 108      37.763  63.435 -51.176  1.00 49.32           C  
ATOM   3107  C   ASN I 108      36.850  64.337 -50.356  1.00 49.32           C  
ATOM   3108  O   ASN I 108      35.627  64.342 -50.545  1.00 49.32           O  
ATOM   3109  CB  ASN I 108      37.883  64.051 -52.575  1.00 49.32           C  
ATOM   3110  CG  ASN I 108      38.921  63.230 -53.307  1.00 49.32           C  
ATOM   3111  ND2 ASN I 108      39.613  62.348 -52.536  1.00 49.32           N  
ATOM   3112  OD1 ASN I 108      39.109  63.360 -54.515  1.00 49.32           O  
ATOM   3113  N   GLU I 109      37.449  65.123 -49.437  1.00 77.41           N  
ATOM   3114  CA  GLU I 109      36.694  65.997 -48.585  1.00 77.41           C  
ATOM   3115  C   GLU I 109      36.073  67.029 -49.460  1.00 77.41           C  
ATOM   3116  O   GLU I 109      36.702  67.515 -50.394  1.00 77.41           O  
ATOM   3117  CB  GLU I 109      37.535  66.722 -47.520  1.00 77.41           C  
ATOM   3118  CG  GLU I 109      38.079  65.807 -46.419  1.00 77.41           C  
ATOM   3119  CD  GLU I 109      39.441  65.265 -46.836  1.00 77.41           C  
ATOM   3120  OE1 GLU I 109      39.547  64.670 -47.941  1.00 77.41           O  
ATOM   3121  OE2 GLU I 109      40.402  65.437 -46.039  1.00 77.41           O1-
ATOM   3122  N   ASP I 110      34.827  67.416 -49.132  1.00212.56           N  
ATOM   3123  CA  ASP I 110      33.998  68.248 -49.957  1.00212.56           C  
ATOM   3124  C   ASP I 110      34.571  69.582 -50.257  1.00212.56           C  
ATOM   3125  O   ASP I 110      34.144  70.572 -49.679  1.00212.56           O  
ATOM   3126  CB  ASP I 110      32.590  68.444 -49.363  1.00212.56           C  
ATOM   3127  CG  ASP I 110      32.677  69.036 -47.960  1.00212.56           C  
ATOM   3128  OD1 ASP I 110      33.546  68.582 -47.168  1.00212.56           O  
ATOM   3129  OD2 ASP I 110      31.874  69.961 -47.665  1.00212.56           O1-
ATOM   3130  N   THR I 111      35.469  69.642 -51.259  1.00193.84           N  
ATOM   3131  CA  THR I 111      36.123  70.847 -51.672  1.00193.84           C  
ATOM   3132  C   THR I 111      35.217  71.523 -52.647  1.00193.84           C  
ATOM   3133  O   THR I 111      34.059  71.780 -52.328  1.00193.84           O  
ATOM   3134  CB  THR I 111      37.447  70.586 -52.334  1.00193.84           C  
ATOM   3135  CG2 THR I 111      38.374  69.911 -51.310  1.00193.84           C  
ATOM   3136  OG1 THR I 111      37.284  69.746 -53.468  1.00193.84           O  
ATOM   3137  N   LYS I 112      35.749  71.882 -53.834  1.00284.39           N  
ATOM   3138  CA  LYS I 112      35.000  72.488 -54.901  1.00284.39           C  
ATOM   3139  C   LYS I 112      34.736  71.408 -55.907  1.00284.39           C  
ATOM   3140  O   LYS I 112      35.299  70.319 -55.805  1.00284.39           O  
ATOM   3141  CB  LYS I 112      35.774  73.627 -55.586  1.00284.39           C  
ATOM   3142  CG  LYS I 112      35.191  74.162 -56.898  1.00284.39           C  
ATOM   3143  CD  LYS I 112      35.849  75.440 -57.416  1.00284.39           C  
ATOM   3144  CE  LYS I 112      35.535  75.723 -58.888  1.00284.39           C  
ATOM   3145  NZ  LYS I 112      34.080  75.606 -59.139  1.00284.39           N1+
ATOM   3146  N   ASP I 113      33.869  71.692 -56.906  1.00283.47           N  
ATOM   3147  CA  ASP I 113      33.462  70.722 -57.880  1.00283.47           C  
ATOM   3148  C   ASP I 113      33.000  69.565 -57.080  1.00283.47           C  
ATOM   3149  O   ASP I 113      33.411  68.423 -57.279  1.00283.47           O  
ATOM   3150  CB  ASP I 113      34.562  70.274 -58.855  1.00283.47           C  
ATOM   3151  CG  ASP I 113      33.856  69.601 -60.027  1.00283.47           C  
ATOM   3152  OD1 ASP I 113      33.051  68.663 -59.781  1.00283.47           O  
ATOM   3153  OD2 ASP I 113      34.108  70.022 -61.187  1.00283.47           O1-
ATOM   3154  N   LEU I 114      32.094  69.910 -56.152  1.00272.58           N  
ATOM   3155  CA  LEU I 114      31.516  69.105 -55.129  1.00272.58           C  
ATOM   3156  C   LEU I 114      32.316  67.889 -54.836  1.00272.58           C  
ATOM   3157  O   LEU I 114      32.070  66.827 -55.406  1.00272.58           O  
ATOM   3158  CB  LEU I 114      30.073  68.655 -55.428  1.00272.58           C  
ATOM   3159  CG  LEU I 114      29.046  69.803 -55.478  1.00272.58           C  
ATOM   3160  CD1 LEU I 114      29.334  70.765 -56.641  1.00272.58           C  
ATOM   3161  CD2 LEU I 114      27.606  69.263 -55.493  1.00272.58           C  
ATOM   3162  N   LEU I 115      33.325  68.011 -53.940  1.00259.80           N  
ATOM   3163  CA  LEU I 115      33.765  66.761 -53.447  1.00259.80           C  
ATOM   3164  C   LEU I 115      32.528  66.412 -52.732  1.00259.80           C  
ATOM   3165  O   LEU I 115      32.089  65.275 -52.753  1.00259.80           O  
ATOM   3166  CB  LEU I 115      35.040  66.837 -52.599  1.00259.80           C  
ATOM   3167  CG  LEU I 115      36.212  67.172 -53.548  1.00259.80           C  
ATOM   3168  CD1 LEU I 115      37.590  66.965 -52.911  1.00259.80           C  
ATOM   3169  CD2 LEU I 115      36.064  66.408 -54.873  1.00259.80           C  
ATOM   3170  N   SER I 116      31.932  67.438 -52.097  1.00126.48           N  
ATOM   3171  CA  SER I 116      30.573  67.430 -51.667  1.00126.48           C  
ATOM   3172  C   SER I 116      30.255  68.893 -51.568  1.00126.48           C  
ATOM   3173  O   SER I 116      29.395  69.295 -50.787  1.00126.48           O  
ATOM   3174  CB  SER I 116      30.347  66.788 -50.287  1.00126.48           C  
ATOM   3175  OG  SER I 116      30.702  65.413 -50.326  1.00126.48           O  
ATOM   3176  N   LYS I 117      30.941  69.734 -52.388  1.00145.64           N  
ATOM   3177  CA  LYS I 117      30.723  71.151 -52.258  1.00145.64           C  
ATOM   3178  C   LYS I 117      31.337  71.937 -53.392  1.00145.64           C  
ATOM   3179  O   LYS I 117      32.265  71.502 -54.070  1.00145.64           O  
ATOM   3180  CB  LYS I 117      31.340  71.709 -50.965  1.00145.64           C  
ATOM   3181  CG  LYS I 117      31.141  73.211 -50.767  1.00145.64           C  
ATOM   3182  CD  LYS I 117      31.524  73.672 -49.361  1.00145.64           C  
ATOM   3183  CE  LYS I 117      33.010  73.487 -49.047  1.00145.64           C  
ATOM   3184  NZ  LYS I 117      33.278  73.843 -47.636  1.00145.64           N1+
ATOM   3185  N   SER I 118      30.805  73.156 -53.622  1.00 97.26           N  
ATOM   3186  CA  SER I 118      31.327  74.098 -54.606  1.00 97.26           C  
ATOM   3187  C   SER I 118      32.432  74.964 -54.031  1.00 97.26           C  
ATOM   3188  O   SER I 118      32.926  74.714 -52.941  1.00 97.26           O  
ATOM   3189  CB  SER I 118      30.190  75.027 -55.076  1.00 97.26           C  
ATOM   3190  OG  SER I 118      29.734  75.820 -53.989  1.00 97.26           O  
ATOM   3191  N   PRO I 119      32.827  75.986 -54.779  1.00 69.70           N  
ATOM   3192  CA  PRO I 119      33.864  76.889 -54.317  1.00 69.70           C  
ATOM   3193  C   PRO I 119      33.192  77.957 -53.471  1.00 69.70           C  
ATOM   3194  O   PRO I 119      33.624  78.237 -52.356  1.00 69.70           O  
ATOM   3195  CB  PRO I 119      34.520  77.488 -55.559  1.00 69.70           C  
ATOM   3196  CG  PRO I 119      33.512  77.211 -56.686  1.00 69.70           C  
ATOM   3197  CD  PRO I 119      32.816  75.918 -56.233  1.00 69.70           C  
ATOM   3198  N   SER I 120      32.121  78.540 -54.002  1.00 52.46           N  
ATOM   3199  CA  SER I 120      31.386  79.580 -53.289  1.00 52.46           C  
ATOM   3200  C   SER I 120      31.198  79.189 -51.829  1.00 52.46           C  
ATOM   3201  O   SER I 120      31.418  79.999 -50.933  1.00 52.46           O  
ATOM   3202  CB  SER I 120      29.991  79.834 -53.885  1.00 52.46           C  
ATOM   3203  OG  SER I 120      29.177  78.680 -53.734  1.00 52.46           O  
ATOM   3204  N   GLU I 121      30.798  77.944 -51.595  1.00 61.04           N  
ATOM   3205  CA  GLU I 121      30.588  77.468 -50.239  1.00 61.04           C  
ATOM   3206  C   GLU I 121      31.884  77.393 -49.465  1.00 61.04           C  
ATOM   3207  O   GLU I 121      31.975  77.897 -48.348  1.00 61.04           O  
ATOM   3208  CB  GLU I 121      29.930  76.079 -50.228  1.00 61.04           C  
ATOM   3209  CG  GLU I 121      29.397  75.653 -48.862  1.00 61.04           C  
ATOM   3210  CD  GLU I 121      28.638  74.350 -49.059  1.00 61.04           C  
ATOM   3211  OE1 GLU I 121      28.333  74.017 -50.236  1.00 61.04           O  
ATOM   3212  OE2 GLU I 121      28.352  73.670 -48.037  1.00 61.04           O1-
ATOM   3213  N   TRP I 122      32.889  76.750 -50.046  1.00157.85           N  
ATOM   3214  CA  TRP I 122      34.168  76.631 -49.368  1.00157.85           C  
ATOM   3215  C   TRP I 122      34.588  77.996 -48.840  1.00157.85           C  
ATOM   3216  O   TRP I 122      34.999  78.125 -47.686  1.00157.85           O  
ATOM   3217  CB  TRP I 122      35.343  75.909 -50.083  1.00157.85           C  
ATOM   3218  CG  TRP I 122      35.754  76.095 -51.537  1.00157.85           C  
ATOM   3219  CD1 TRP I 122      35.648  75.146 -52.511  1.00157.85           C  
ATOM   3220  CD2 TRP I 122      36.418  77.221 -52.152  1.00157.85           C  
ATOM   3221  CE2 TRP I 122      36.722  76.855 -53.465  1.00157.85           C  
ATOM   3222  CE3 TRP I 122      36.753  78.456 -51.677  1.00157.85           C  
ATOM   3223  NE1 TRP I 122      36.259  75.575 -53.662  1.00157.85           N  
ATOM   3224  CZ2 TRP I 122      37.364  77.711 -54.314  1.00157.85           C  
ATOM   3225  CZ3 TRP I 122      37.407  79.311 -52.536  1.00157.85           C  
ATOM   3226  CH2 TRP I 122      37.709  78.950 -53.830  1.00157.85           C  
ATOM   3227  N   GLN I 123      34.468  79.021 -49.671  1.00 89.37           N  
ATOM   3228  CA  GLN I 123      34.850  80.351 -49.235  1.00 89.37           C  
ATOM   3229  C   GLN I 123      34.001  80.825 -48.058  1.00 89.37           C  
ATOM   3230  O   GLN I 123      34.499  81.515 -47.171  1.00 89.37           O  
ATOM   3231  CB  GLN I 123      34.688  81.450 -50.302  1.00 89.37           C  
ATOM   3232  CG  GLN I 123      35.765  81.459 -51.383  1.00 89.37           C  
ATOM   3233  CD  GLN I 123      35.489  82.630 -52.316  1.00 89.37           C  
ATOM   3234  NE2 GLN I 123      36.808  82.874 -52.538  1.00 89.37           N  
ATOM   3235  OE1 GLN I 123      34.806  81.842 -51.664  1.00 89.37           O  
ATOM   3236  N   ASP I 124      32.727  80.453 -48.040  1.00  8.07           N  
ATOM   3237  CA  ASP I 124      31.871  80.853 -46.935  1.00  8.07           C  
ATOM   3238  C   ASP I 124      32.326  80.159 -45.668  1.00  8.07           C  
ATOM   3239  O   ASP I 124      32.522  80.801 -44.638  1.00  8.07           O  
ATOM   3240  CB  ASP I 124      30.398  80.471 -47.159  1.00  8.07           C  
ATOM   3241  CG  ASP I 124      29.855  81.335 -48.288  1.00  8.07           C  
ATOM   3242  OD1 ASP I 124      30.586  82.262 -48.728  1.00  8.07           O  
ATOM   3243  OD2 ASP I 124      28.699  81.082 -48.723  1.00  8.07           O1-
ATOM   3244  N   ILE I 125      32.506  78.846 -45.744  1.00 60.92           N  
ATOM   3245  CA  ILE I 125      32.914  78.090 -44.578  1.00 60.92           C  
ATOM   3246  C   ILE I 125      34.230  78.583 -44.006  1.00 60.92           C  
ATOM   3247  O   ILE I 125      34.475  78.459 -42.809  1.00 60.92           O  
ATOM   3248  CB  ILE I 125      33.049  76.612 -44.829  1.00 60.92           C  
ATOM   3249  CG1 ILE I 125      33.107  75.852 -43.494  1.00 60.92           C  
ATOM   3250  CG2 ILE I 125      34.279  76.371 -45.715  1.00 60.92           C  
ATOM   3251  CD1 ILE I 125      32.969  74.338 -43.648  1.00 60.92           C  
ATOM   3252  N   ILE I 126      35.084  79.145 -44.851  1.00 79.09           N  
ATOM   3253  CA  ILE I 126      36.362  79.643 -44.367  1.00 79.09           C  
ATOM   3254  C   ILE I 126      36.153  80.950 -43.610  1.00 79.09           C  
ATOM   3255  O   ILE I 126      36.781  81.189 -42.583  1.00 79.09           O  
ATOM   3256  CB  ILE I 126      37.420  79.841 -45.414  1.00 79.09           C  
ATOM   3257  CG1 ILE I 126      38.111  78.498 -45.727  1.00 79.09           C  
ATOM   3258  CG2 ILE I 126      38.398  80.909 -44.890  1.00 79.09           C  
ATOM   3259  CD1 ILE I 126      37.199  77.390 -46.240  1.00 79.09           C  
ATOM   3260  N   HIS I 127      35.262  81.795 -44.114  1.00 47.10           N  
ATOM   3261  CA  HIS I 127      34.974  83.054 -43.450  1.00 47.10           C  
ATOM   3262  C   HIS I 127      34.243  82.783 -42.150  1.00 47.10           C  
ATOM   3263  O   HIS I 127      34.479  83.444 -41.140  1.00 47.10           O  
ATOM   3264  CB  HIS I 127      34.094  84.004 -44.283  1.00 47.10           C  
ATOM   3265  CG  HIS I 127      34.821  84.635 -45.433  1.00 47.10           C  
ATOM   3266  CD2 HIS I 127      35.537  85.792 -45.481  1.00 47.10           C  
ATOM   3267  ND1 HIS I 127      34.881  84.106 -46.703  1.00 47.10           N  
ATOM   3268  CE1 HIS I 127      35.624  84.961 -47.450  1.00 47.10           C  
ATOM   3269  NE2 HIS I 127      36.044  86.000 -46.752  1.00 47.10           N  
ATOM   3270  N   GLN I 128      33.351  81.803 -42.177  1.00 49.98           N  
ATOM   3271  CA  GLN I 128      32.600  81.453 -40.991  1.00 49.98           C  
ATOM   3272  C   GLN I 128      33.546  80.926 -39.921  1.00 49.98           C  
ATOM   3273  O   GLN I 128      33.390  81.233 -38.742  1.00 49.98           O  
ATOM   3274  CB  GLN I 128      31.556  80.356 -41.256  1.00 49.98           C  
ATOM   3275  CG  GLN I 128      30.449  80.787 -42.221  1.00 49.98           C  
ATOM   3276  CD  GLN I 128      29.493  79.615 -42.393  1.00 49.98           C  
ATOM   3277  NE2 GLN I 128      28.425  79.818 -43.211  1.00 49.98           N  
ATOM   3278  OE1 GLN I 128      29.688  78.548 -41.814  1.00 49.98           O  
ATOM   3279  N   ARG I 129      34.531  80.137 -40.331  1.00 65.93           N  
ATOM   3280  CA  ARG I 129      35.483  79.580 -39.381  1.00 65.93           C  
ATOM   3281  C   ARG I 129      36.422  80.627 -38.797  1.00 65.93           C  
ATOM   3282  O   ARG I 129      36.814  80.542 -37.631  1.00 65.93           O  
ATOM   3283  CB  ARG I 129      36.335  78.464 -40.006  1.00 65.93           C  
ATOM   3284  CG  ARG I 129      35.486  77.283 -40.486  1.00 65.93           C  
ATOM   3285  CD  ARG I 129      34.976  76.388 -39.355  1.00 65.93           C  
ATOM   3286  NE  ARG I 129      34.174  75.293 -39.975  1.00 65.93           N  
ATOM   3287  CZ  ARG I 129      33.616  74.327 -39.189  1.00 65.93           C  
ATOM   3288  NH1 ARG I 129      33.762  74.388 -37.833  1.00 65.93           N1+
ATOM   3289  NH2 ARG I 129      32.914  73.301 -39.754  1.00 65.93           N  
ATOM   3290  N   GLU I 130      36.802  81.607 -39.607  1.00 60.65           N  
ATOM   3291  CA  GLU I 130      37.694  82.641 -39.117  1.00 60.65           C  
ATOM   3292  C   GLU I 130      36.957  83.437 -38.050  1.00 60.65           C  
ATOM   3293  O   GLU I 130      37.517  83.755 -37.005  1.00 60.65           O  
ATOM   3294  CB  GLU I 130      38.094  83.573 -40.271  1.00 60.65           C  
ATOM   3295  CG  GLU I 130      39.341  84.415 -40.027  1.00 60.65           C  
ATOM   3296  CD  GLU I 130      39.786  84.932 -41.390  1.00 60.65           C  
ATOM   3297  OE1 GLU I 130      39.177  84.504 -42.408  1.00 60.65           O  
ATOM   3298  OE2 GLU I 130      40.739  85.755 -41.434  1.00 60.65           O1-
ATOM   3299  N   GLN I 131      35.691  83.740 -38.303  1.00 59.81           N  
ATOM   3300  CA  GLN I 131      34.895  84.476 -37.339  1.00 59.81           C  
ATOM   3301  C   GLN I 131      34.770  83.690 -36.035  1.00 59.81           C  
ATOM   3302  O   GLN I 131      34.972  84.229 -34.953  1.00 59.81           O  
ATOM   3303  CB  GLN I 131      33.483  84.870 -37.820  1.00 59.81           C  
ATOM   3304  CG  GLN I 131      32.507  83.714 -38.018  1.00 59.81           C  
ATOM   3305  CD  GLN I 131      31.180  84.293 -38.488  1.00 59.81           C  
ATOM   3306  NE2 GLN I 131      30.180  83.402 -38.725  1.00 59.81           N  
ATOM   3307  OE1 GLN I 131      31.036  85.505 -38.641  1.00 59.81           O  
ATOM   3308  N   GLU I 132      34.444  82.413 -36.124  1.00 82.86           N  
ATOM   3309  CA  GLU I 132      34.336  81.626 -34.912  1.00 82.86           C  
ATOM   3310  C   GLU I 132      35.679  81.555 -34.188  1.00 82.86           C  
ATOM   3311  O   GLU I 132      35.728  81.368 -32.971  1.00 82.86           O  
ATOM   3312  CB  GLU I 132      33.931  80.180 -35.234  1.00 82.86           C  
ATOM   3313  CG  GLU I 132      33.275  79.456 -34.066  1.00 82.86           C  
ATOM   3314  CD  GLU I 132      31.850  79.979 -34.010  1.00 82.86           C  
ATOM   3315  OE1 GLU I 132      31.673  81.170 -33.639  1.00 82.86           O  
ATOM   3316  OE2 GLU I 132      30.918  79.197 -34.338  1.00 82.86           O1-
ATOM   3317  N   LEU I 133      36.771  81.698 -34.931  1.00 18.32           N  
ATOM   3318  CA  LEU I 133      38.090  81.637 -34.315  1.00 18.32           C  
ATOM   3319  C   LEU I 133      38.303  82.851 -33.427  1.00 18.32           C  
ATOM   3320  O   LEU I 133      38.745  82.726 -32.281  1.00 18.32           O  
ATOM   3321  CB  LEU I 133      39.227  81.627 -35.351  1.00 18.32           C  
ATOM   3322  CG  LEU I 133      39.239  80.371 -36.242  1.00 18.32           C  
ATOM   3323  CD1 LEU I 133      40.395  80.414 -37.254  1.00 18.32           C  
ATOM   3324  CD2 LEU I 133      39.243  79.087 -35.395  1.00 18.32           C  
ATOM   3325  N   GLN I 134      37.989  84.024 -33.968  1.00 84.12           N  
ATOM   3326  CA  GLN I 134      38.117  85.271 -33.234  1.00 84.12           C  
ATOM   3327  C   GLN I 134      37.327  85.157 -31.930  1.00 84.12           C  
ATOM   3328  O   GLN I 134      37.810  85.538 -30.864  1.00 84.12           O  
ATOM   3329  CB  GLN I 134      37.565  86.462 -34.031  1.00 84.12           C  
ATOM   3330  CG  GLN I 134      38.198  87.789 -33.622  1.00 84.12           C  
ATOM   3331  CD  GLN I 134      39.601  87.779 -34.214  1.00 84.12           C  
ATOM   3332  NE2 GLN I 134      40.637  87.813 -33.335  1.00 84.12           N  
ATOM   3333  OE1 GLN I 134      39.767  87.724 -35.433  1.00 84.12           O  
ATOM   3334  N   ILE I 135      36.116  84.616 -32.020  1.00111.55           N  
ATOM   3335  CA  ILE I 135      35.269  84.464 -30.853  1.00111.55           C  
ATOM   3336  C   ILE I 135      35.836  83.483 -29.848  1.00111.55           C  
ATOM   3337  O   ILE I 135      36.027  83.824 -28.683  1.00111.55           O  
ATOM   3338  CB  ILE I 135      33.822  84.141 -31.178  1.00111.55           C  
ATOM   3339  CG1 ILE I 135      32.898  84.418 -29.975  1.00111.55           C  
ATOM   3340  CG2 ILE I 135      33.711  82.706 -31.705  1.00111.55           C  
ATOM   3341  CD1 ILE I 135      33.101  83.497 -28.771  1.00111.55           C  
ATOM   3342  N   LYS I 136      36.108  82.263 -30.287  1.00 77.50           N  
ATOM   3343  CA  LYS I 136      36.635  81.257 -29.378  1.00 77.50           C  
ATOM   3344  C   LYS I 136      37.918  81.719 -28.713  1.00 77.50           C  
ATOM   3345  O   LYS I 136      38.280  81.236 -27.647  1.00 77.50           O  
ATOM   3346  CB  LYS I 136      36.958  80.135 -30.370  1.00 77.50           C  
ATOM   3347  CG  LYS I 136      35.703  79.501 -30.985  1.00 77.50           C  
ATOM   3348  CD  LYS I 136      35.934  78.425 -32.055  1.00 77.50           C  
ATOM   3349  CE  LYS I 136      36.784  78.869 -33.247  1.00 77.50           C  
ATOM   3350  NZ  LYS I 136      36.206  78.342 -34.503  1.00 77.50           N1+
ATOM   3351  N   ARG I 137      38.609  82.667 -29.322  1.00160.16           N  
ATOM   3352  CA  ARG I 137      39.828  83.132 -28.694  1.00160.16           C  
ATOM   3353  C   ARG I 137      39.509  84.196 -27.663  1.00160.16           C  
ATOM   3354  O   ARG I 137      40.218  84.334 -26.665  1.00160.16           O  
ATOM   3355  CB  ARG I 137      40.872  83.755 -29.656  1.00160.16           C  
ATOM   3356  CG  ARG I 137      40.456  84.993 -30.463  1.00160.16           C  
ATOM   3357  CD  ARG I 137      40.155  86.271 -29.663  1.00160.16           C  
ATOM   3358  NE  ARG I 137      41.308  86.574 -28.777  1.00160.16           N  
ATOM   3359  CZ  ARG I 137      41.512  87.844 -28.317  1.00160.16           C  
ATOM   3360  NH1 ARG I 137      40.697  88.856 -28.734  1.00160.16           N1+
ATOM   3361  NH2 ARG I 137      42.525  88.104 -27.439  1.00160.16           N  
ATOM   3362  N   ASP I 138      38.422  84.928 -27.894  1.00 19.37           N  
ATOM   3363  CA  ASP I 138      37.978  85.944 -26.947  1.00 19.37           C  
ATOM   3364  C   ASP I 138      37.498  85.184 -25.706  1.00 19.37           C  
ATOM   3365  O   ASP I 138      37.696  85.620 -24.575  1.00 19.37           O  
ATOM   3366  CB  ASP I 138      36.795  86.771 -27.483  1.00 19.37           C  
ATOM   3367  CG  ASP I 138      36.508  87.909 -26.512  1.00 19.37           C  
ATOM   3368  OD1 ASP I 138      36.320  87.630 -25.299  1.00 19.37           O  
ATOM   3369  OD2 ASP I 138      36.461  89.079 -26.979  1.00 19.37           O1-
ATOM   3370  N   VAL I 139      36.856  84.044 -25.928  1.00 40.63           N  
ATOM   3371  CA  VAL I 139      36.392  83.227 -24.829  1.00 40.63           C  
ATOM   3372  C   VAL I 139      37.595  82.719 -24.070  1.00 40.63           C  
ATOM   3373  O   VAL I 139      37.626  82.711 -22.844  1.00 40.63           O  
ATOM   3374  CB  VAL I 139      35.515  82.092 -25.198  1.00 40.63           C  
ATOM   3375  CG1 VAL I 139      34.952  81.628 -23.851  1.00 40.63           C  
ATOM   3376  CG2 VAL I 139      34.444  82.554 -26.201  1.00 40.63           C  
ATOM   3377  N   LEU I 140      38.593  82.278 -24.815  1.00115.16           N  
ATOM   3378  CA  LEU I 140      39.776  81.720 -24.195  1.00115.16           C  
ATOM   3379  C   LEU I 140      40.540  82.724 -23.332  1.00115.16           C  
ATOM   3380  O   LEU I 140      41.065  82.358 -22.274  1.00115.16           O  
ATOM   3381  CB  LEU I 140      40.867  80.877 -24.851  1.00115.16           C  
ATOM   3382  CG  LEU I 140      41.789  80.040 -23.837  1.00115.16           C  
ATOM   3383  CD1 LEU I 140      42.504  78.827 -24.438  1.00115.16           C  
ATOM   3384  CD2 LEU I 140      42.996  80.761 -23.226  1.00115.16           C  
ATOM   3385  N   ASP I 141      40.610  83.982 -23.762  1.00 73.08           N  
ATOM   3386  CA  ASP I 141      41.335  84.970 -22.964  1.00 73.08           C  
ATOM   3387  C   ASP I 141      40.594  85.168 -21.648  1.00 73.08           C  
ATOM   3388  O   ASP I 141      41.208  85.247 -20.587  1.00 73.08           O  
ATOM   3389  CB  ASP I 141      41.265  86.357 -23.658  1.00 73.08           C  
ATOM   3390  CG  ASP I 141      40.719  87.494 -22.757  1.00 73.08           C  
ATOM   3391  OD1 ASP I 141      41.210  87.779 -21.628  1.00 73.08           O  
ATOM   3392  OD2 ASP I 141      39.737  88.116 -23.243  1.00 73.08           O1-
ATOM   3393  N   ASP I 142      39.265  85.227 -21.730  1.00 13.84           N  
ATOM   3394  CA  ASP I 142      38.414  85.394 -20.562  1.00 13.84           C  
ATOM   3395  C   ASP I 142      38.608  84.234 -19.593  1.00 13.84           C  
ATOM   3396  O   ASP I 142      38.794  84.430 -18.402  1.00 13.84           O  
ATOM   3397  CB  ASP I 142      36.929  85.423 -20.951  1.00 13.84           C  
ATOM   3398  CG  ASP I 142      36.721  86.634 -21.849  1.00 13.84           C  
ATOM   3399  OD1 ASP I 142      37.594  87.543 -21.827  1.00 13.84           O  
ATOM   3400  OD2 ASP I 142      35.690  86.665 -22.572  1.00 13.84           O1-
ATOM   3401  N   LEU I 143      38.555  83.018 -20.109  1.00111.54           N  
ATOM   3402  CA  LEU I 143      38.730  81.852 -19.271  1.00111.54           C  
ATOM   3403  C   LEU I 143      40.073  81.908 -18.568  1.00111.54           C  
ATOM   3404  O   LEU I 143      40.177  81.586 -17.395  1.00111.54           O  
ATOM   3405  CB  LEU I 143      38.674  80.536 -20.076  1.00111.54           C  
ATOM   3406  CG  LEU I 143      39.876  80.209 -20.987  1.00111.54           C  
ATOM   3407  CD1 LEU I 143      41.069  79.651 -20.192  1.00111.54           C  
ATOM   3408  CD2 LEU I 143      39.456  79.286 -22.142  1.00111.54           C  
ATOM   3409  N   TYR I 144      41.113  82.313 -19.284  1.00117.24           N  
ATOM   3410  CA  TYR I 144      42.432  82.388 -18.670  1.00117.24           C  
ATOM   3411  C   TYR I 144      42.512  83.535 -17.670  1.00117.24           C  
ATOM   3412  O   TYR I 144      43.055  83.373 -16.582  1.00117.24           O  
ATOM   3413  CB  TYR I 144      43.568  82.600 -19.683  1.00117.24           C  
ATOM   3414  CG  TYR I 144      44.838  82.640 -18.902  1.00117.24           C  
ATOM   3415  CD1 TYR I 144      45.505  81.474 -18.601  1.00117.24           C  
ATOM   3416  CD2 TYR I 144      45.359  83.834 -18.459  1.00117.24           C  
ATOM   3417  CE1 TYR I 144      46.676  81.500 -17.880  1.00117.24           C  
ATOM   3418  CE2 TYR I 144      46.529  83.867 -17.737  1.00117.24           C  
ATOM   3419  CZ  TYR I 144      47.190  82.698 -17.446  1.00117.24           C  
ATOM   3420  OH  TYR I 144      48.390  82.728 -16.705  1.00117.24           O  
ATOM   3421  N   ARG I 145      41.976  84.693 -18.037  1.00 84.31           N  
ATOM   3422  CA  ARG I 145      41.965  85.834 -17.135  1.00 84.31           C  
ATOM   3423  C   ARG I 145      41.478  85.325 -15.778  1.00 84.31           C  
ATOM   3424  O   ARG I 145      42.198  85.388 -14.782  1.00 84.31           O  
ATOM   3425  CB  ARG I 145      40.927  86.870 -17.598  1.00 84.31           C  
ATOM   3426  CG  ARG I 145      40.390  87.746 -16.469  1.00 84.31           C  
ATOM   3427  CD  ARG I 145      39.055  88.424 -16.796  1.00 84.31           C  
ATOM   3428  NE  ARG I 145      38.489  88.937 -15.514  1.00 84.31           N  
ATOM   3429  CZ  ARG I 145      37.156  89.210 -15.405  1.00 84.31           C  
ATOM   3430  NH1 ARG I 145      36.332  89.046 -16.481  1.00 84.31           N1+
ATOM   3431  NH2 ARG I 145      36.645  89.642 -14.215  1.00 84.31           N  
ATOM   3432  N   LYS I 146      40.255  84.803 -15.763  1.00 46.10           N  
ATOM   3433  CA  LYS I 146      39.629  84.291 -14.550  1.00 46.10           C  
ATOM   3434  C   LYS I 146      40.432  83.226 -13.829  1.00 46.10           C  
ATOM   3435  O   LYS I 146      40.596  83.294 -12.618  1.00 46.10           O  
ATOM   3436  CB  LYS I 146      38.142  83.967 -14.679  1.00 46.10           C  
ATOM   3437  CG  LYS I 146      37.370  85.292 -14.767  1.00 46.10           C  
ATOM   3438  CD  LYS I 146      35.911  85.222 -15.219  1.00 46.10           C  
ATOM   3439  CE  LYS I 146      35.198  86.571 -15.115  1.00 46.10           C  
ATOM   3440  NZ  LYS I 146      33.743  86.392 -15.299  1.00 46.10           N1+
ATOM   3441  N   LEU I 147      40.934  82.231 -14.547  1.00 62.02           N  
ATOM   3442  CA  LEU I 147      41.716  81.211 -13.862  1.00 62.02           C  
ATOM   3443  C   LEU I 147      42.857  81.909 -13.129  1.00 62.02           C  
ATOM   3444  O   LEU I 147      43.044  81.702 -11.934  1.00 62.02           O  
ATOM   3445  CB  LEU I 147      42.311  80.183 -14.852  1.00 62.02           C  
ATOM   3446  CG  LEU I 147      42.967  78.920 -14.242  1.00 62.02           C  
ATOM   3447  CD1 LEU I 147      43.502  78.007 -15.357  1.00 62.02           C  
ATOM   3448  CD2 LEU I 147      44.052  79.230 -13.198  1.00 62.02           C  
ATOM   3449  N   GLN I 148      43.603  82.742 -13.856  1.00 86.92           N  
ATOM   3450  CA  GLN I 148      44.725  83.490 -13.292  1.00 86.92           C  
ATOM   3451  C   GLN I 148      44.295  84.374 -12.115  1.00 86.92           C  
ATOM   3452  O   GLN I 148      45.003  84.468 -11.120  1.00 86.92           O  
ATOM   3453  CB  GLN I 148      45.396  84.411 -14.326  1.00 86.92           C  
ATOM   3454  CG  GLN I 148      46.576  85.204 -13.761  1.00 86.92           C  
ATOM   3455  CD  GLN I 148      47.712  84.229 -13.493  1.00 86.92           C  
ATOM   3456  NE2 GLN I 148      48.860  84.758 -12.992  1.00 86.92           N  
ATOM   3457  OE1 GLN I 148      47.585  83.027 -13.723  1.00 86.92           O  
ATOM   3458  N   ARG I 149      43.139  85.023 -12.235  1.00 98.70           N  
ATOM   3459  CA  ARG I 149      42.620  85.886 -11.170  1.00 98.70           C  
ATOM   3460  C   ARG I 149      42.408  85.078  -9.891  1.00 98.70           C  
ATOM   3461  O   ARG I 149      42.675  85.549  -8.789  1.00 98.70           O  
ATOM   3462  CB  ARG I 149      41.284  86.556 -11.542  1.00 98.70           C  
ATOM   3463  CG  ARG I 149      40.785  87.557 -10.498  1.00 98.70           C  
ATOM   3464  CD  ARG I 149      39.470  88.239 -10.880  1.00 98.70           C  
ATOM   3465  NE  ARG I 149      38.388  87.220 -10.784  1.00 98.70           N  
ATOM   3466  CZ  ARG I 149      37.080  87.609 -10.825  1.00 98.70           C  
ATOM   3467  NH1 ARG I 149      36.766  88.931 -10.954  1.00 98.70           N1+
ATOM   3468  NH2 ARG I 149      36.087  86.676 -10.739  1.00 98.70           N  
ATOM   3469  OXT ARG I 149      41.963  85.680  -8.878  1.00 98.70           O1-
TER    3470      ARG I 149 
ATOM   3471  N   MET J   1      68.347  27.655  99.643  1.00 24.99           N  
ATOM   3472  CA  MET J   1      68.624  26.732  98.519  1.00 24.99           C  
ATOM   3473  C   MET J   1      69.432  27.426  97.477  1.00 24.99           C  
ATOM   3474  O   MET J   1      70.395  28.126  97.785  1.00 24.99           O  
ATOM   3475  CB  MET J   1      67.308  26.256  97.882  1.00 24.99           C  
ATOM   3476  CG  MET J   1      66.449  25.406  98.821  1.00 24.99           C  
ATOM   3477  SD  MET J   1      64.883  24.829  98.100  1.00 24.99           S  
ATOM   3478  CE  MET J   1      65.661  23.659  96.951  1.00 24.99           C  
ATOM   3479  N   ASN J   2      69.054  27.238  96.200  1.00190.31           N  
ATOM   3480  CA  ASN J   2      69.779  27.872  95.142  1.00190.31           C  
ATOM   3481  C   ASN J   2      69.448  29.324  95.215  1.00190.31           C  
ATOM   3482  O   ASN J   2      68.370  29.702  95.671  1.00190.31           O  
ATOM   3483  CB  ASN J   2      69.388  27.363  93.742  1.00190.31           C  
ATOM   3484  CG  ASN J   2      70.445  27.811  92.742  1.00190.31           C  
ATOM   3485  ND2 ASN J   2      70.247  27.436  91.450  1.00190.31           N  
ATOM   3486  OD1 ASN J   2      71.421  28.474  93.091  1.00190.31           O  
ATOM   3487  N   GLY J   3      70.388  30.185  94.785  1.00145.54           N  
ATOM   3488  CA  GLY J   3      70.138  31.592  94.840  1.00145.54           C  
ATOM   3489  C   GLY J   3      70.580  32.172  93.541  1.00145.54           C  
ATOM   3490  O   GLY J   3      71.280  31.527  92.762  1.00145.54           O  
ATOM   3491  N   ASN J   4      70.170  33.426  93.279  1.00239.55           N  
ATOM   3492  CA  ASN J   4      70.537  34.073  92.057  1.00239.55           C  
ATOM   3493  C   ASN J   4      71.549  35.106  92.428  1.00239.55           C  
ATOM   3494  O   ASN J   4      71.478  35.685  93.511  1.00239.55           O  
ATOM   3495  CB  ASN J   4      69.357  34.791  91.381  1.00239.55           C  
ATOM   3496  CG  ASN J   4      69.729  35.031  89.929  1.00239.55           C  
ATOM   3497  ND2 ASN J   4      70.911  34.497  89.523  1.00239.55           N  
ATOM   3498  OD1 ASN J   4      68.988  35.656  89.172  1.00239.55           O  
ATOM   3499  N   SER J   5      72.542  35.356  91.552  1.00115.72           N  
ATOM   3500  CA  SER J   5      73.551  36.339  91.944  1.00115.72           C  
ATOM   3501  C   SER J   5      73.997  37.169  90.729  1.00115.72           C  
ATOM   3502  O   SER J   5      73.699  38.365  90.681  1.00115.72           O  
ATOM   3503  CB  SER J   5      74.821  35.684  92.512  1.00115.72           C  
ATOM   3504  OG  SER J   5      74.516  34.987  93.711  1.00115.72           O  
ATOM   3505  N   THR J   6      74.706  36.535  89.752  1.00 93.71           N  
ATOM   3506  CA  THR J   6      75.169  37.148  88.483  1.00 93.71           C  
ATOM   3507  C   THR J   6      73.928  37.375  87.583  1.00 93.71           C  
ATOM   3508  O   THR J   6      73.791  38.423  86.947  1.00 93.71           O  
ATOM   3509  CB  THR J   6      76.110  36.260  87.724  1.00 93.71           C  
ATOM   3510  CG2 THR J   6      77.321  35.947  88.618  1.00 93.71           C  
ATOM   3511  OG1 THR J   6      75.454  35.057  87.349  1.00 93.71           O  
ATOM   3512  N   ASN J   7      73.036  36.367  87.562  1.00148.38           N  
ATOM   3513  CA  ASN J   7      71.795  36.281  86.793  1.00148.38           C  
ATOM   3514  C   ASN J   7      70.675  37.178  87.340  1.00148.38           C  
ATOM   3515  O   ASN J   7      69.760  37.512  86.585  1.00148.38           O  
ATOM   3516  CB  ASN J   7      71.249  34.843  86.703  1.00148.38           C  
ATOM   3517  CG  ASN J   7      70.044  34.844  85.774  1.00148.38           C  
ATOM   3518  ND2 ASN J   7      70.743  35.384  84.741  1.00148.38           N  
ATOM   3519  OD1 ASN J   7      70.253  34.498  86.935  1.00148.38           O  
ATOM   3520  N   ASN J   8      70.718  37.552  88.637  1.00 91.97           N  
ATOM   3521  CA  ASN J   8      69.698  38.445  89.186  1.00 91.97           C  
ATOM   3522  C   ASN J   8      69.866  39.816  88.514  1.00 91.97           C  
ATOM   3523  O   ASN J   8      68.871  40.425  88.145  1.00 91.97           O  
ATOM   3524  CB  ASN J   8      69.852  38.652  90.703  1.00 91.97           C  
ATOM   3525  CG  ASN J   8      68.604  39.347  91.229  1.00 91.97           C  
ATOM   3526  ND2 ASN J   8      67.609  39.581  90.332  1.00 91.97           N  
ATOM   3527  OD1 ASN J   8      68.514  39.668  92.413  1.00 91.97           O  
ATOM   3528  N   GLU J   9      71.126  40.253  88.292  1.00 29.25           N  
ATOM   3529  CA  GLU J   9      71.493  41.508  87.614  1.00 29.25           C  
ATOM   3530  C   GLU J   9      70.968  41.529  86.180  1.00 29.25           C  
ATOM   3531  O   GLU J   9      70.561  42.583  85.714  1.00 29.25           O  
ATOM   3532  CB  GLU J   9      73.016  41.714  87.544  1.00 29.25           C  
ATOM   3533  CG  GLU J   9      73.662  41.936  88.913  1.00 29.25           C  
ATOM   3534  CD  GLU J   9      75.158  42.125  88.703  1.00 29.25           C  
ATOM   3535  OE1 GLU J   9      75.600  42.080  87.524  1.00 29.25           O  
ATOM   3536  OE2 GLU J   9      75.878  42.318  89.719  1.00 29.25           O1-
ATOM   3537  N   GLN J  10      70.983  40.366  85.490  1.00 92.98           N  
ATOM   3538  CA  GLN J  10      70.483  40.186  84.122  1.00 92.98           C  
ATOM   3539  C   GLN J  10      68.966  40.362  84.063  1.00 92.98           C  
ATOM   3540  O   GLN J  10      68.468  40.950  83.100  1.00 92.98           O  
ATOM   3541  CB  GLN J  10      70.814  38.802  83.537  1.00 92.98           C  
ATOM   3542  CG  GLN J  10      70.296  38.613  82.109  1.00 92.98           C  
ATOM   3543  CD  GLN J  10      70.687  37.220  81.638  1.00 92.98           C  
ATOM   3544  NE2 GLN J  10      71.623  36.568  82.378  1.00 92.98           N  
ATOM   3545  OE1 GLN J  10      70.175  36.725  80.635  1.00 92.98           O  
ATOM   3546  N   LEU J  11      68.229  39.819  85.071  1.00 93.05           N  
ATOM   3547  CA  LEU J  11      66.767  39.931  85.174  1.00 93.05           C  
ATOM   3548  C   LEU J  11      66.419  41.400  85.474  1.00 93.05           C  
ATOM   3549  O   LEU J  11      65.592  41.980  84.778  1.00 93.05           O  
ATOM   3550  CB  LEU J  11      66.211  39.106  86.347  1.00 93.05           C  
ATOM   3551  CG  LEU J  11      66.686  37.639  86.356  1.00 93.05           C  
ATOM   3552  CD1 LEU J  11      65.915  36.810  87.395  1.00 93.05           C  
ATOM   3553  CD2 LEU J  11      66.683  37.022  84.951  1.00 93.05           C  
ATOM   3554  N   GLN J  12      67.093  42.001  86.481  1.00 32.10           N  
ATOM   3555  CA  GLN J  12      66.936  43.397  86.916  1.00 32.10           C  
ATOM   3556  C   GLN J  12      67.109  44.325  85.704  1.00 32.10           C  
ATOM   3557  O   GLN J  12      66.191  45.093  85.406  1.00 32.10           O  
ATOM   3558  CB  GLN J  12      67.983  43.815  87.962  1.00 32.10           C  
ATOM   3559  CG  GLN J  12      67.872  43.048  89.281  1.00 32.10           C  
ATOM   3560  CD  GLN J  12      68.962  43.558  90.214  1.00 32.10           C  
ATOM   3561  NE2 GLN J  12      69.037  42.971  91.438  1.00 32.10           N  
ATOM   3562  OE1 GLN J  12      69.728  44.453  89.861  1.00 32.10           O  
ATOM   3563  N   GLN J  13      68.237  44.201  84.978  1.00 16.85           N  
ATOM   3564  CA  GLN J  13      68.525  44.997  83.784  1.00 16.85           C  
ATOM   3565  C   GLN J  13      67.464  44.813  82.695  1.00 16.85           C  
ATOM   3566  O   GLN J  13      67.130  45.780  82.005  1.00 16.85           O  
ATOM   3567  CB  GLN J  13      69.882  44.641  83.153  1.00 16.85           C  
ATOM   3568  CG  GLN J  13      71.078  44.966  84.050  1.00 16.85           C  
ATOM   3569  CD  GLN J  13      72.345  44.568  83.307  1.00 16.85           C  
ATOM   3570  NE2 GLN J  13      73.523  44.800  83.947  1.00 16.85           N  
ATOM   3571  OE1 GLN J  13      72.291  44.061  82.188  1.00 16.85           O  
ATOM   3572  N   GLU J  14      66.950  43.574  82.533  1.00119.79           N  
ATOM   3573  CA  GLU J  14      65.934  43.262  81.529  1.00119.79           C  
ATOM   3574  C   GLU J  14      64.585  43.872  81.915  1.00119.79           C  
ATOM   3575  O   GLU J  14      63.875  44.383  81.045  1.00119.79           O  
ATOM   3576  CB  GLU J  14      65.692  41.744  81.408  1.00119.79           C  
ATOM   3577  CG  GLU J  14      64.212  41.332  81.290  1.00119.79           C  
ATOM   3578  CD  GLU J  14      63.565  41.871  80.021  1.00119.79           C  
ATOM   3579  OE1 GLU J  14      64.276  42.559  79.241  1.00119.79           O  
ATOM   3580  OE2 GLU J  14      62.352  41.601  79.816  1.00119.79           O1-
ATOM   3581  N   LEU J  15      64.253  43.846  83.225  1.00 35.59           N  
ATOM   3582  CA  LEU J  15      63.022  44.422  83.755  1.00 35.59           C  
ATOM   3583  C   LEU J  15      63.034  45.938  83.594  1.00 35.59           C  
ATOM   3584  O   LEU J  15      61.998  46.496  83.247  1.00 35.59           O  
ATOM   3585  CB  LEU J  15      62.813  44.112  85.248  1.00 35.59           C  
ATOM   3586  CG  LEU J  15      62.578  42.617  85.538  1.00 35.59           C  
ATOM   3587  CD1 LEU J  15      62.378  42.366  87.041  1.00 35.59           C  
ATOM   3588  CD2 LEU J  15      61.431  42.052  84.685  1.00 35.59           C  
ATOM   3589  N   ALA J  16      64.204  46.595  83.803  1.00  8.75           N  
ATOM   3590  CA  ALA J  16      64.376  48.039  83.614  1.00  8.75           C  
ATOM   3591  C   ALA J  16      64.109  48.419  82.160  1.00  8.75           C  
ATOM   3592  O   ALA J  16      63.587  49.502  81.888  1.00  8.75           O  
ATOM   3593  CB  ALA J  16      65.799  48.514  83.955  1.00  8.75           C  
ATOM   3594  N   THR J  17      64.457  47.518  81.229  1.00 67.14           N  
ATOM   3595  CA  THR J  17      64.214  47.694  79.797  1.00 67.14           C  
ATOM   3596  C   THR J  17      62.728  47.488  79.483  1.00 67.14           C  
ATOM   3597  O   THR J  17      62.183  48.158  78.598  1.00 67.14           O  
ATOM   3598  CB  THR J  17      65.044  46.768  78.950  1.00 67.14           C  
ATOM   3599  CG2 THR J  17      64.202  45.534  78.590  1.00 67.14           C  
ATOM   3600  OG1 THR J  17      65.423  47.421  77.749  1.00 67.14           O  
ATOM   3601  N   THR J  18      62.076  46.567  80.232  1.00 11.08           N  
ATOM   3602  CA  THR J  18      60.650  46.263  80.128  1.00 11.08           C  
ATOM   3603  C   THR J  18      59.851  47.430  80.758  1.00 11.08           C  
ATOM   3604  O   THR J  18      58.979  47.991  80.092  1.00 11.08           O  
ATOM   3605  CB  THR J  18      60.271  45.015  80.870  1.00 11.08           C  
ATOM   3606  CG2 THR J  18      58.762  44.778  80.695  1.00 11.08           C  
ATOM   3607  OG1 THR J  18      61.002  43.906  80.369  1.00 11.08           O  
ATOM   3608  N   GLN J  19      60.195  47.822  82.005  1.00108.28           N  
ATOM   3609  CA  GLN J  19      59.607  48.950  82.733  1.00108.28           C  
ATOM   3610  C   GLN J  19      59.604  50.207  81.854  1.00108.28           C  
ATOM   3611  O   GLN J  19      58.615  50.933  81.850  1.00108.28           O  
ATOM   3612  CB  GLN J  19      60.377  49.272  84.030  1.00108.28           C  
ATOM   3613  CG  GLN J  19      59.748  50.373  84.892  1.00108.28           C  
ATOM   3614  CD  GLN J  19      60.126  51.731  84.319  1.00108.28           C  
ATOM   3615  NE2 GLN J  19      58.858  52.214  84.403  1.00108.28           N  
ATOM   3616  OE1 GLN J  19      60.724  50.687  84.574  1.00108.28           O  
ATOM   3617  N   ASP J  20      60.686  50.430  81.080  1.00 11.96           N  
ATOM   3618  CA  ASP J  20      60.802  51.584  80.199  1.00 11.96           C  
ATOM   3619  C   ASP J  20      59.811  51.524  79.039  1.00 11.96           C  
ATOM   3620  O   ASP J  20      59.169  52.540  78.760  1.00 11.96           O  
ATOM   3621  CB  ASP J  20      62.209  51.705  79.587  1.00 11.96           C  
ATOM   3622  CG  ASP J  20      62.333  53.060  78.902  1.00 11.96           C  
ATOM   3623  OD1 ASP J  20      61.343  53.839  78.937  1.00 11.96           O  
ATOM   3624  OD2 ASP J  20      63.423  53.334  78.334  1.00 11.96           O1-
ATOM   3625  N   GLN J  21      59.683  50.362  78.358  1.00 57.22           N  
ATOM   3626  CA  GLN J  21      58.750  50.234  77.228  1.00 57.22           C  
ATOM   3627  C   GLN J  21      57.317  50.370  77.718  1.00 57.22           C  
ATOM   3628  O   GLN J  21      56.506  50.978  77.017  1.00 57.22           O  
ATOM   3629  CB  GLN J  21      58.878  48.898  76.484  1.00 57.22           C  
ATOM   3630  CG  GLN J  21      60.243  48.753  75.817  1.00 57.22           C  
ATOM   3631  CD  GLN J  21      60.472  49.991  74.964  1.00 57.22           C  
ATOM   3632  NE2 GLN J  21      61.757  50.247  74.598  1.00 57.22           N  
ATOM   3633  OE1 GLN J  21      59.533  50.718  74.642  1.00 57.22           O  
ATOM   3634  N   VAL J  22      57.010  49.835  78.934  1.00 65.82           N  
ATOM   3635  CA  VAL J  22      55.671  49.930  79.535  1.00 65.82           C  
ATOM   3636  C   VAL J  22      55.390  51.403  79.892  1.00 65.82           C  
ATOM   3637  O   VAL J  22      54.276  51.870  79.674  1.00 65.82           O  
ATOM   3638  CB  VAL J  22      55.455  49.076  80.757  1.00 65.82           C  
ATOM   3639  CG1 VAL J  22      56.196  49.674  81.958  1.00 65.82           C  
ATOM   3640  CG2 VAL J  22      53.939  48.945  80.980  1.00 65.82           C  
ATOM   3641  N   ALA J  23      56.402  52.135  80.374  1.00  8.03           N  
ATOM   3642  CA  ALA J  23      56.253  53.553  80.689  1.00  8.03           C  
ATOM   3643  C   ALA J  23      55.927  54.386  79.420  1.00  8.03           C  
ATOM   3644  O   ALA J  23      54.986  55.179  79.453  1.00  8.03           O  
ATOM   3645  CB  ALA J  23      57.526  54.154  81.308  1.00  8.03           C  
ATOM   3646  N   SER J  24      56.679  54.181  78.311  1.00 50.90           N  
ATOM   3647  CA  SER J  24      56.512  54.885  77.025  1.00 50.90           C  
ATOM   3648  C   SER J  24      55.119  54.650  76.406  1.00 50.90           C  
ATOM   3649  O   SER J  24      54.552  55.576  75.804  1.00 50.90           O  
ATOM   3650  CB  SER J  24      57.550  54.445  75.978  1.00 50.90           C  
ATOM   3651  OG  SER J  24      57.356  53.079  75.643  1.00 50.90           O  
ATOM   3652  N   ILE J  25      54.596  53.400  76.530  1.00 80.47           N  
ATOM   3653  CA  ILE J  25      53.298  53.014  75.977  1.00 80.47           C  
ATOM   3654  C   ILE J  25      52.183  53.636  76.837  1.00 80.47           C  
ATOM   3655  O   ILE J  25      51.186  54.085  76.267  1.00 80.47           O  
ATOM   3656  CB  ILE J  25      53.172  51.507  75.879  1.00 80.47           C  
ATOM   3657  CG1 ILE J  25      51.857  51.063  75.225  1.00 80.47           C  
ATOM   3658  CG2 ILE J  25      53.378  50.904  77.275  1.00 80.47           C  
ATOM   3659  CD1 ILE J  25      50.653  51.213  76.149  1.00 80.47           C  
ATOM   3660  N   ILE J  26      52.373  53.724  78.180  1.00169.76           N  
ATOM   3661  CA  ILE J  26      51.392  54.334  79.097  1.00169.76           C  
ATOM   3662  C   ILE J  26      51.231  55.829  78.723  1.00169.76           C  
ATOM   3663  O   ILE J  26      50.103  56.334  78.648  1.00169.76           O  
ATOM   3664  CB  ILE J  26      51.488  54.298  80.624  1.00169.76           C  
ATOM   3665  CG1 ILE J  26      51.742  55.681  81.264  1.00169.76           C  
ATOM   3666  CG2 ILE J  26      52.403  53.185  81.112  1.00169.76           C  
ATOM   3667  CD1 ILE J  26      53.134  56.279  81.120  1.00169.76           C  
ATOM   3668  N   GLU J  27      52.370  56.484  78.414  1.00 80.51           N  
ATOM   3669  CA  GLU J  27      52.493  57.877  77.992  1.00 80.51           C  
ATOM   3670  C   GLU J  27      51.765  58.119  76.661  1.00 80.51           C  
ATOM   3671  O   GLU J  27      51.074  59.131  76.543  1.00 80.51           O  
ATOM   3672  CB  GLU J  27      53.952  58.306  77.775  1.00 80.51           C  
ATOM   3673  CG  GLU J  27      54.716  58.492  79.082  1.00 80.51           C  
ATOM   3674  CD  GLU J  27      54.093  59.692  79.776  1.00 80.51           C  
ATOM   3675  OE1 GLU J  27      53.145  60.283  79.192  1.00 80.51           O  
ATOM   3676  OE2 GLU J  27      54.553  60.035  80.897  1.00 80.51           O1-
ATOM   3677  N   SER J  28      51.917  57.222  75.663  1.00 17.28           N  
ATOM   3678  CA  SER J  28      51.238  57.420  74.376  1.00 17.28           C  
ATOM   3679  C   SER J  28      49.732  57.203  74.517  1.00 17.28           C  
ATOM   3680  O   SER J  28      48.952  57.854  73.814  1.00 17.28           O  
ATOM   3681  CB  SER J  28      51.744  56.453  73.291  1.00 17.28           C  
ATOM   3682  OG  SER J  28      51.462  55.111  73.658  1.00 17.28           O  
ATOM   3683  N   PHE J  29      49.342  56.318  75.466  1.00 34.16           N  
ATOM   3684  CA  PHE J  29      47.958  55.991  75.809  1.00 34.16           C  
ATOM   3685  C   PHE J  29      47.279  57.177  76.484  1.00 34.16           C  
ATOM   3686  O   PHE J  29      46.135  57.476  76.137  1.00 34.16           O  
ATOM   3687  CB  PHE J  29      47.817  54.724  76.666  1.00 34.16           C  
ATOM   3688  CG  PHE J  29      47.796  53.607  75.679  1.00 34.16           C  
ATOM   3689  CD1 PHE J  29      48.915  53.275  74.952  1.00 34.16           C  
ATOM   3690  CD2 PHE J  29      46.638  52.891  75.480  1.00 34.16           C  
ATOM   3691  CE1 PHE J  29      48.876  52.244  74.042  1.00 34.16           C  
ATOM   3692  CE2 PHE J  29      46.594  51.859  74.573  1.00 34.16           C  
ATOM   3693  CZ  PHE J  29      47.715  51.535  73.848  1.00 34.16           C  
ATOM   3694  N   VAL J  30      47.982  57.863  77.426  1.00 66.06           N  
ATOM   3695  CA  VAL J  30      47.480  59.065  78.112  1.00 66.06           C  
ATOM   3696  C   VAL J  30      47.273  60.181  77.066  1.00 66.06           C  
ATOM   3697  O   VAL J  30      46.205  60.803  77.008  1.00 66.06           O  
ATOM   3698  CB  VAL J  30      48.360  59.573  79.226  1.00 66.06           C  
ATOM   3699  CG1 VAL J  30      49.670  60.137  78.662  1.00 66.06           C  
ATOM   3700  CG2 VAL J  30      47.550  60.601  80.034  1.00 66.06           C  
ATOM   3701  N   GLU J  31      48.297  60.377  76.207  1.00 11.46           N  
ATOM   3702  CA  GLU J  31      48.322  61.351  75.115  1.00 11.46           C  
ATOM   3703  C   GLU J  31      47.188  61.116  74.113  1.00 11.46           C  
ATOM   3704  O   GLU J  31      46.591  62.091  73.647  1.00 11.46           O  
ATOM   3705  CB  GLU J  31      49.645  61.320  74.330  1.00 11.46           C  
ATOM   3706  CG  GLU J  31      49.717  62.369  73.219  1.00 11.46           C  
ATOM   3707  CD  GLU J  31      51.066  62.231  72.529  1.00 11.46           C  
ATOM   3708  OE1 GLU J  31      51.861  61.353  72.957  1.00 11.46           O  
ATOM   3709  OE2 GLU J  31      51.321  63.004  71.568  1.00 11.46           O1-
ATOM   3710  N   LEU J  32      46.913  59.832  73.762  1.00 74.41           N  
ATOM   3711  CA  LEU J  32      45.833  59.472  72.836  1.00 74.41           C  
ATOM   3712  C   LEU J  32      44.513  59.924  73.439  1.00 74.41           C  
ATOM   3713  O   LEU J  32      43.749  60.615  72.770  1.00 74.41           O  
ATOM   3714  CB  LEU J  32      45.789  57.953  72.576  1.00 74.41           C  
ATOM   3715  CG  LEU J  32      44.674  57.477  71.624  1.00 74.41           C  
ATOM   3716  CD1 LEU J  32      43.302  57.486  72.312  1.00 74.41           C  
ATOM   3717  CD2 LEU J  32      44.679  58.279  70.314  1.00 74.41           C  
ATOM   3718  N   GLY J  33      44.297  59.604  74.725  1.00  0.54           N  
ATOM   3719  CA  GLY J  33      43.108  59.980  75.475  1.00  0.54           C  
ATOM   3720  C   GLY J  33      42.938  61.504  75.495  1.00  0.54           C  
ATOM   3721  O   GLY J  33      41.849  62.004  75.180  1.00  0.54           O  
ATOM   3722  N   VAL J  34      44.037  62.233  75.797  1.00 64.21           N  
ATOM   3723  CA  VAL J  34      44.076  63.690  75.837  1.00 64.21           C  
ATOM   3724  C   VAL J  34      43.528  64.295  74.535  1.00 64.21           C  
ATOM   3725  O   VAL J  34      42.607  65.102  74.609  1.00 64.21           O  
ATOM   3726  CB  VAL J  34      45.411  64.316  76.168  1.00 64.21           C  
ATOM   3727  CG1 VAL J  34      46.276  64.480  74.913  1.00 64.21           C  
ATOM   3728  CG2 VAL J  34      45.131  65.648  76.885  1.00 64.21           C  
ATOM   3729  N   SER J  35      44.015  63.826  73.356  1.00 52.37           N  
ATOM   3730  CA  SER J  35      43.597  64.263  72.007  1.00 52.37           C  
ATOM   3731  C   SER J  35      42.099  63.996  71.772  1.00 52.37           C  
ATOM   3732  O   SER J  35      41.399  64.831  71.188  1.00 52.37           O  
ATOM   3733  CB  SER J  35      44.377  63.579  70.868  1.00 52.37           C  
ATOM   3734  OG  SER J  35      44.017  62.210  70.766  1.00 52.37           O  
ATOM   3735  N   ILE J  36      41.624  62.841  72.227  1.00 16.29           N  
ATOM   3736  CA  ILE J  36      40.237  62.434  72.073  1.00 16.29           C  
ATOM   3737  C   ILE J  36      39.276  63.315  72.882  1.00 16.29           C  
ATOM   3738  O   ILE J  36      38.174  63.607  72.410  1.00 16.29           O  
ATOM   3739  CB  ILE J  36      39.968  61.023  72.506  1.00 16.29           C  
ATOM   3740  CG1 ILE J  36      40.713  60.022  71.611  1.00 16.29           C  
ATOM   3741  CG2 ILE J  36      38.444  60.819  72.513  1.00 16.29           C  
ATOM   3742  CD1 ILE J  36      40.576  58.580  72.095  1.00 16.29           C  
ATOM   3743  N   TYR J  37      39.712  63.767  74.069  1.00 79.10           N  
ATOM   3744  CA  TYR J  37      38.918  64.582  74.983  1.00 79.10           C  
ATOM   3745  C   TYR J  37      38.692  66.040  74.525  1.00 79.10           C  
ATOM   3746  O   TYR J  37      37.716  66.653  74.967  1.00 79.10           O  
ATOM   3747  CB  TYR J  37      39.472  64.641  76.420  1.00 79.10           C  
ATOM   3748  CG  TYR J  37      39.086  63.383  77.126  1.00 79.10           C  
ATOM   3749  CD1 TYR J  37      39.838  62.238  77.020  1.00 79.10           C  
ATOM   3750  CD2 TYR J  37      37.953  63.357  77.907  1.00 79.10           C  
ATOM   3751  CE1 TYR J  37      39.470  61.087  77.677  1.00 79.10           C  
ATOM   3752  CE2 TYR J  37      37.577  62.211  78.568  1.00 79.10           C  
ATOM   3753  CZ  TYR J  37      38.337  61.073  78.453  1.00 79.10           C  
ATOM   3754  OH  TYR J  37      37.956  59.894  79.129  1.00 79.10           O  
ATOM   3755  N   ASP J  38      39.572  66.590  73.659  1.00 12.22           N  
ATOM   3756  CA  ASP J  38      39.529  67.993  73.207  1.00 12.22           C  
ATOM   3757  C   ASP J  38      38.375  68.332  72.263  1.00 12.22           C  
ATOM   3758  O   ASP J  38      37.704  69.337  72.488  1.00 12.22           O  
ATOM   3759  CB  ASP J  38      40.821  68.409  72.483  1.00 12.22           C  
ATOM   3760  CG  ASP J  38      41.945  68.444  73.509  1.00 12.22           C  
ATOM   3761  OD1 ASP J  38      41.638  68.327  74.726  1.00 12.22           O  
ATOM   3762  OD2 ASP J  38      43.125  68.582  73.090  1.00 12.22           O1-
ATOM   3763  N   PHE J  39      38.166  67.544  71.202  1.00112.17           N  
ATOM   3764  CA  PHE J  39      37.141  67.831  70.201  1.00112.17           C  
ATOM   3765  C   PHE J  39      35.690  67.634  70.694  1.00112.17           C  
ATOM   3766  O   PHE J  39      34.808  68.359  70.230  1.00112.17           O  
ATOM   3767  CB  PHE J  39      37.288  67.004  68.913  1.00112.17           C  
ATOM   3768  CG  PHE J  39      36.501  67.719  67.865  1.00112.17           C  
ATOM   3769  CD1 PHE J  39      35.165  67.458  67.663  1.00112.17           C  
ATOM   3770  CD2 PHE J  39      37.108  68.678  67.087  1.00112.17           C  
ATOM   3771  CE1 PHE J  39      34.453  68.128  66.696  1.00112.17           C  
ATOM   3772  CE2 PHE J  39      36.403  69.352  66.118  1.00112.17           C  
ATOM   3773  CZ  PHE J  39      35.072  69.077  65.920  1.00112.17           C  
ATOM   3774  N   PRO J  40      35.444  66.663  71.605  1.00105.64           N  
ATOM   3775  CA  PRO J  40      34.113  66.285  72.121  1.00105.64           C  
ATOM   3776  C   PRO J  40      33.139  66.170  70.938  1.00105.64           C  
ATOM   3777  O   PRO J  40      32.093  66.821  70.855  1.00105.64           O  
ATOM   3778  CB  PRO J  40      33.673  67.297  73.169  1.00105.64           C  
ATOM   3779  CG  PRO J  40      35.016  67.741  73.714  1.00105.64           C  
ATOM   3780  CD  PRO J  40      35.983  66.869  72.900  1.00105.64           C  
ATOM   3781  N   GLY J  41      33.585  65.337  69.995  1.00  1.83           N  
ATOM   3782  CA  GLY J  41      33.057  64.934  68.683  1.00  1.83           C  
ATOM   3783  C   GLY J  41      34.198  64.142  68.052  1.00  1.83           C  
ATOM   3784  O   GLY J  41      35.264  64.727  67.810  1.00  1.83           O  
ATOM   3785  N   THR J  42      34.023  62.812  67.889  1.00 83.95           N  
ATOM   3786  CA  THR J  42      35.055  61.906  67.379  1.00 83.95           C  
ATOM   3787  C   THR J  42      36.051  62.649  66.486  1.00 83.95           C  
ATOM   3788  O   THR J  42      35.701  63.143  65.406  1.00 83.95           O  
ATOM   3789  CB  THR J  42      34.499  60.728  66.626  1.00 83.95           C  
ATOM   3790  CG2 THR J  42      33.747  61.221  65.378  1.00 83.95           C  
ATOM   3791  OG1 THR J  42      35.548  59.842  66.260  1.00 83.95           O  
ATOM   3792  N   PRO J  43      37.279  62.788  67.029  1.00 38.73           N  
ATOM   3793  CA  PRO J  43      38.477  63.434  66.490  1.00 38.73           C  
ATOM   3794  C   PRO J  43      38.709  63.088  65.004  1.00 38.73           C  
ATOM   3795  O   PRO J  43      38.136  62.113  64.500  1.00 38.73           O  
ATOM   3796  CB  PRO J  43      39.639  62.978  67.370  1.00 38.73           C  
ATOM   3797  CG  PRO J  43      39.169  61.623  67.916  1.00 38.73           C  
ATOM   3798  CD  PRO J  43      37.646  61.784  68.018  1.00 38.73           C  
ATOM   3799  N   GLU J  44      39.808  63.661  64.452  1.00226.97           N  
ATOM   3800  CA  GLU J  44      40.233  63.486  63.075  1.00226.97           C  
ATOM   3801  C   GLU J  44      41.504  64.302  62.887  1.00226.97           C  
ATOM   3802  O   GLU J  44      42.243  64.113  61.922  1.00226.97           O  
ATOM   3803  CB  GLU J  44      37.961  63.626  62.360  1.00226.97           C  
ATOM   3804  CG  GLU J  44      37.624  63.403  60.858  1.00226.97           C  
ATOM   3805  CD  GLU J  44      36.119  63.548  60.686  1.00226.97           C  
ATOM   3806  OE1 GLU J  44      35.430  63.805  61.709  1.00226.97           O  
ATOM   3807  OE2 GLU J  44      35.638  63.401  59.531  1.00226.97           O1-
ATOM   3808  N   ALA J  45      39.527  63.879  64.270  1.00128.88           N  
ATOM   3809  CA  ALA J  45      39.727  63.585  62.841  1.00128.88           C  
ATOM   3810  C   ALA J  45      40.250  62.174  62.632  1.00128.88           C  
ATOM   3811  O   ALA J  45      41.182  61.765  63.336  1.00128.88           O  
ATOM   3812  CB  ALA J  45      39.925  65.195  61.602  1.00128.88           C  
ATOM   3813  N   THR J  46      39.613  61.426  61.699  1.00 75.00           N  
ATOM   3814  CA  THR J  46      40.017  60.059  61.375  1.00 75.00           C  
ATOM   3815  C   THR J  46      41.551  59.969  61.194  1.00 75.00           C  
ATOM   3816  O   THR J  46      42.142  59.164  61.924  1.00 75.00           O  
ATOM   3817  CB  THR J  46      39.371  59.554  60.117  1.00 75.00           C  
ATOM   3818  CG2 THR J  46      39.853  60.403  58.929  1.00 75.00           C  
ATOM   3819  OG1 THR J  46      39.692  58.186  59.915  1.00 75.00           O  
ATOM   3820  N   LYS J  47      42.242  60.815  60.380  1.00 85.40           N  
ATOM   3821  CA  LYS J  47      43.700  60.664  60.266  1.00 85.40           C  
ATOM   3822  C   LYS J  47      44.471  60.703  61.590  1.00 85.40           C  
ATOM   3823  O   LYS J  47      45.467  59.973  61.691  1.00 85.40           O  
ATOM   3824  CB  LYS J  47      44.334  61.775  59.410  1.00 85.40           C  
ATOM   3825  CG  LYS J  47      43.752  61.925  58.003  1.00 85.40           C  
ATOM   3826  CD  LYS J  47      42.324  62.476  57.995  1.00 85.40           C  
ATOM   3827  CE  LYS J  47      41.895  63.062  56.648  1.00 85.40           C  
ATOM   3828  NZ  LYS J  47      41.970  62.030  55.592  1.00 85.40           N1+
ATOM   3829  N   GLY J  48      44.002  61.488  62.609  1.00  0.79           N  
ATOM   3830  CA  GLY J  48      44.676  61.594  63.917  1.00  0.79           C  
ATOM   3831  C   GLY J  48      44.413  60.322  64.754  1.00  0.79           C  
ATOM   3832  O   GLY J  48      45.339  59.849  65.431  1.00  0.79           O  
ATOM   3833  N   MET J  49      43.186  59.747  64.670  1.00 75.85           N  
ATOM   3834  CA  MET J  49      42.834  58.488  65.348  1.00 75.85           C  
ATOM   3835  C   MET J  49      43.780  57.397  64.807  1.00 75.85           C  
ATOM   3836  O   MET J  49      44.456  56.721  65.589  1.00 75.85           O  
ATOM   3837  CB  MET J  49      41.393  58.038  65.056  1.00 75.85           C  
ATOM   3838  CG  MET J  49      41.008  56.732  65.754  1.00 75.85           C  
ATOM   3839  SD  MET J  49      39.308  56.175  65.429  1.00 75.85           S  
ATOM   3840  CE  MET J  49      39.431  54.682  66.455  1.00 75.85           C  
ATOM   3841  N   ILE J  50      43.865  57.302  63.464  1.00115.49           N  
ATOM   3842  CA  ILE J  50      44.741  56.386  62.742  1.00115.49           C  
ATOM   3843  C   ILE J  50      46.230  56.666  63.072  1.00115.49           C  
ATOM   3844  O   ILE J  50      46.997  55.722  63.284  1.00115.49           O  
ATOM   3845  CB  ILE J  50      44.320  56.395  61.280  1.00115.49           C  
ATOM   3846  CG1 ILE J  50      45.080  55.517  60.316  1.00115.49           C  
ATOM   3847  CG2 ILE J  50      44.193  57.801  60.746  1.00115.49           C  
ATOM   3848  CD1 ILE J  50      44.359  55.691  58.985  1.00115.49           C  
ATOM   3849  N   THR J  51      46.621  57.965  63.124  1.00 80.31           N  
ATOM   3850  CA  THR J  51      47.969  58.438  63.463  1.00 80.31           C  
ATOM   3851  C   THR J  51      48.374  57.915  64.842  1.00 80.31           C  
ATOM   3852  O   THR J  51      49.476  57.379  64.995  1.00 80.31           O  
ATOM   3853  CB  THR J  51      48.210  59.928  63.388  1.00 80.31           C  
ATOM   3854  CG2 THR J  51      47.848  60.606  64.714  1.00 80.31           C  
ATOM   3855  OG1 THR J  51      49.593  60.157  63.159  1.00 80.31           O  
ATOM   3856  N   ASN J  52      47.465  58.040  65.832  1.00 19.80           N  
ATOM   3857  CA  ASN J  52      47.732  57.578  67.184  1.00 19.80           C  
ATOM   3858  C   ASN J  52      47.665  56.054  67.315  1.00 19.80           C  
ATOM   3859  O   ASN J  52      48.288  55.512  68.230  1.00 19.80           O  
ATOM   3860  CB  ASN J  52      46.750  58.146  68.221  1.00 19.80           C  
ATOM   3861  CG  ASN J  52      47.077  59.614  68.449  1.00 19.80           C  
ATOM   3862  ND2 ASN J  52      46.017  60.462  68.503  1.00 19.80           N  
ATOM   3863  OD1 ASN J  52      48.237  60.000  68.579  1.00 19.80           O  
ATOM   3864  N   LEU J  53      46.950  55.357  66.413  1.00 15.29           N  
ATOM   3865  CA  LEU J  53      46.940  53.905  66.483  1.00 15.29           C  
ATOM   3866  C   LEU J  53      48.312  53.378  66.092  1.00 15.29           C  
ATOM   3867  O   LEU J  53      48.845  52.535  66.807  1.00 15.29           O  
ATOM   3868  CB  LEU J  53      45.920  53.275  65.519  1.00 15.29           C  
ATOM   3869  CG  LEU J  53      44.460  53.640  65.845  1.00 15.29           C  
ATOM   3870  CD1 LEU J  53      43.485  52.980  64.856  1.00 15.29           C  
ATOM   3871  CD2 LEU J  53      44.120  53.335  67.312  1.00 15.29           C  
ATOM   3872  N   GLN J  54      48.920  53.931  65.012  1.00 59.67           N  
ATOM   3873  CA  GLN J  54      50.263  53.561  64.526  1.00 59.67           C  
ATOM   3874  C   GLN J  54      51.331  53.819  65.578  1.00 59.67           C  
ATOM   3875  O   GLN J  54      52.370  53.139  65.572  1.00 59.67           O  
ATOM   3876  CB  GLN J  54      50.670  54.344  63.266  1.00 59.67           C  
ATOM   3877  CG  GLN J  54      52.057  53.971  62.739  1.00 59.67           C  
ATOM   3878  CD  GLN J  54      52.334  54.813  61.502  1.00 59.67           C  
ATOM   3879  NE2 GLN J  54      51.363  55.692  61.137  1.00 59.67           N  
ATOM   3880  OE1 GLN J  54      53.386  54.692  60.876  1.00 59.67           O  
ATOM   3881  N   ARG J  55      51.092  54.821  66.466  1.00 97.67           N  
ATOM   3882  CA  ARG J  55      52.006  55.151  67.564  1.00 97.67           C  
ATOM   3883  C   ARG J  55      51.968  53.994  68.525  1.00 97.67           C  
ATOM   3884  O   ARG J  55      53.017  53.549  68.968  1.00 97.67           O  
ATOM   3885  CB  ARG J  55      51.788  56.476  68.337  1.00 97.67           C  
ATOM   3886  CG  ARG J  55      50.566  56.585  69.237  1.00 97.67           C  
ATOM   3887  CD  ARG J  55      50.460  57.937  69.945  1.00 97.67           C  
ATOM   3888  NE  ARG J  55      51.636  58.055  70.850  1.00 97.67           N  
ATOM   3889  CZ  ARG J  55      52.218  59.272  71.061  1.00 97.67           C  
ATOM   3890  NH1 ARG J  55      51.724  60.381  70.437  1.00 97.67           N1+
ATOM   3891  NH2 ARG J  55      53.297  59.378  71.890  1.00 97.67           N  
ATOM   3892  N   ASN J  56      50.766  53.480  68.806  1.00  7.86           N  
ATOM   3893  CA  ASN J  56      50.612  52.329  69.683  1.00  7.86           C  
ATOM   3894  C   ASN J  56      51.279  51.135  69.025  1.00  7.86           C  
ATOM   3895  O   ASN J  56      52.092  50.488  69.679  1.00  7.86           O  
ATOM   3896  CB  ASN J  56      49.138  51.959  69.922  1.00  7.86           C  
ATOM   3897  CG  ASN J  56      48.495  53.086  70.718  1.00  7.86           C  
ATOM   3898  ND2 ASN J  56      47.257  53.481  70.318  1.00  7.86           N  
ATOM   3899  OD1 ASN J  56      49.081  53.607  71.665  1.00  7.86           O  
ATOM   3900  N   VAL J  57      51.023  50.910  67.706  1.00 12.30           N  
ATOM   3901  CA  VAL J  57      51.617  49.818  66.930  1.00 12.30           C  
ATOM   3902  C   VAL J  57      53.114  49.712  67.238  1.00 12.30           C  
ATOM   3903  O   VAL J  57      53.544  48.682  67.765  1.00 12.30           O  
ATOM   3904  CB  VAL J  57      51.477  50.002  65.445  1.00 12.30           C  
ATOM   3905  CG1 VAL J  57      52.181  48.826  64.749  1.00 12.30           C  
ATOM   3906  CG2 VAL J  57      49.983  50.129  65.103  1.00 12.30           C  
ATOM   3907  N   ASP J  58      53.882  50.793  66.967  1.00 15.63           N  
ATOM   3908  CA  ASP J  58      55.325  50.869  67.216  1.00 15.63           C  
ATOM   3909  C   ASP J  58      55.703  50.618  68.698  1.00 15.63           C  
ATOM   3910  O   ASP J  58      56.766  50.053  68.950  1.00 15.63           O  
ATOM   3911  CB  ASP J  58      55.901  52.244  66.830  1.00 15.63           C  
ATOM   3912  CG  ASP J  58      57.421  52.151  66.787  1.00 15.63           C  
ATOM   3913  OD1 ASP J  58      57.956  51.020  66.928  1.00 15.63           O  
ATOM   3914  OD2 ASP J  58      58.069  53.217  66.607  1.00 15.63           O1-
ATOM   3915  N   ARG J  59      54.847  51.036  69.657  1.00 62.00           N  
ATOM   3916  CA  ARG J  59      55.067  50.840  71.092  1.00 62.00           C  
ATOM   3917  C   ARG J  59      54.876  49.356  71.510  1.00 62.00           C  
ATOM   3918  O   ARG J  59      55.698  48.839  72.284  1.00 62.00           O  
ATOM   3919  CB  ARG J  59      54.101  51.673  71.955  1.00 62.00           C  
ATOM   3920  CG  ARG J  59      54.274  53.182  71.774  1.00 62.00           C  
ATOM   3921  CD  ARG J  59      55.559  53.733  72.395  1.00 62.00           C  
ATOM   3922  NE  ARG J  59      55.586  55.201  72.136  1.00 62.00           N  
ATOM   3923  CZ  ARG J  59      56.632  55.955  72.584  1.00 62.00           C  
ATOM   3924  NH1 ARG J  59      57.659  55.364  73.262  1.00 62.00           N1+
ATOM   3925  NH2 ARG J  59      56.652  57.300  72.353  1.00 62.00           N  
ATOM   3926  N   LEU J  60      53.782  48.680  71.032  1.00142.68           N  
ATOM   3927  CA  LEU J  60      53.498  47.267  71.370  1.00142.68           C  
ATOM   3928  C   LEU J  60      54.504  46.395  70.673  1.00142.68           C  
ATOM   3929  O   LEU J  60      54.963  45.418  71.257  1.00142.68           O  
ATOM   3930  CB  LEU J  60      52.019  46.864  71.452  1.00142.68           C  
ATOM   3931  CG  LEU J  60      51.860  45.657  72.395  1.00142.68           C  
ATOM   3932  CD1 LEU J  60      52.807  45.794  73.599  1.00142.68           C  
ATOM   3933  CD2 LEU J  60      50.424  45.588  72.942  1.00142.68           C  
ATOM   3934  N   TYR J  61      54.860  46.750  69.430  1.00 86.61           N  
ATOM   3935  CA  TYR J  61      55.852  45.993  68.669  1.00 86.61           C  
ATOM   3936  C   TYR J  61      57.194  45.955  69.413  1.00 86.61           C  
ATOM   3937  O   TYR J  61      57.864  44.925  69.378  1.00 86.61           O  
ATOM   3938  CB  TYR J  61      56.109  46.846  67.399  1.00 86.61           C  
ATOM   3939  CG  TYR J  61      57.111  46.340  66.416  1.00 86.61           C  
ATOM   3940  CD1 TYR J  61      58.438  46.197  66.756  1.00 86.61           C  
ATOM   3941  CD2 TYR J  61      56.716  46.016  65.136  1.00 86.61           C  
ATOM   3942  CE1 TYR J  61      59.355  45.731  65.845  1.00 86.61           C  
ATOM   3943  CE2 TYR J  61      57.631  45.550  64.221  1.00 86.61           C  
ATOM   3944  CZ  TYR J  61      58.951  45.408  64.573  1.00 86.61           C  
ATOM   3945  OH  TYR J  61      59.888  44.930  63.632  1.00 86.61           O  
ATOM   3946  N   LYS J  62      57.562  47.044  70.108  1.00 82.80           N  
ATOM   3947  CA  LYS J  62      58.796  47.089  70.884  1.00 82.80           C  
ATOM   3948  C   LYS J  62      58.675  46.194  72.122  1.00 82.80           C  
ATOM   3949  O   LYS J  62      59.580  45.402  72.387  1.00 82.80           O  
ATOM   3950  CB  LYS J  62      59.155  48.522  71.313  1.00 82.80           C  
ATOM   3951  CG  LYS J  62      60.566  48.664  71.883  1.00 82.80           C  
ATOM   3952  CD  LYS J  62      61.100  50.096  71.812  1.00 82.80           C  
ATOM   3953  CE  LYS J  62      60.020  51.167  71.980  1.00 82.80           C  
ATOM   3954  NZ  LYS J  62      60.627  52.515  71.898  1.00 82.80           N1+
ATOM   3955  N   LEU J  63      57.532  46.278  72.829  1.00 38.44           N  
ATOM   3956  CA  LEU J  63      57.236  45.494  74.021  1.00 38.44           C  
ATOM   3957  C   LEU J  63      57.147  43.991  73.734  1.00 38.44           C  
ATOM   3958  O   LEU J  63      57.652  43.224  74.539  1.00 38.44           O  
ATOM   3959  CB  LEU J  63      55.874  45.894  74.614  1.00 38.44           C  
ATOM   3960  CG  LEU J  63      55.550  45.256  75.976  1.00 38.44           C  
ATOM   3961  CD1 LEU J  63      56.384  45.892  77.099  1.00 38.44           C  
ATOM   3962  CD2 LEU J  63      54.040  45.276  76.261  1.00 38.44           C  
ATOM   3963  N   ASN J  64      56.502  43.552  72.636  1.00252.89           N  
ATOM   3964  CA  ASN J  64      56.412  42.109  72.347  1.00252.89           C  
ATOM   3965  C   ASN J  64      57.798  41.519  72.069  1.00252.89           C  
ATOM   3966  O   ASN J  64      58.105  40.412  72.532  1.00252.89           O  
ATOM   3967  CB  ASN J  64      55.755  42.132  70.984  1.00252.89           C  
ATOM   3968  CG  ASN J  64      55.882  40.774  71.228  1.00252.89           C  
ATOM   3969  ND2 ASN J  64      55.179  41.176  72.359  1.00252.89           N  
ATOM   3970  OD1 ASN J  64      56.174  41.297  70.141  1.00252.89           O  
ATOM   3971  N   VAL J  65      58.631  42.286  71.328  1.00 72.69           N  
ATOM   3972  CA  VAL J  65      60.007  41.958  70.963  1.00 72.69           C  
ATOM   3973  C   VAL J  65      60.898  41.980  72.205  1.00 72.69           C  
ATOM   3974  O   VAL J  65      61.806  41.155  72.319  1.00 72.69           O  
ATOM   3975  CB  VAL J  65      60.612  42.806  69.873  1.00 72.69           C  
ATOM   3976  CG1 VAL J  65      61.008  44.183  70.413  1.00 72.69           C  
ATOM   3977  CG2 VAL J  65      61.796  42.025  69.277  1.00 72.69           C  
ATOM   3978  N   ARG J  66      60.629  42.910  73.141  1.00103.41           N  
ATOM   3979  CA  ARG J  66      61.383  43.013  74.389  1.00103.41           C  
ATOM   3980  C   ARG J  66      61.035  41.851  75.325  1.00103.41           C  
ATOM   3981  O   ARG J  66      61.928  41.303  75.966  1.00103.41           O  
ATOM   3982  CB  ARG J  66      61.027  44.316  75.104  1.00103.41           C  
ATOM   3983  CG  ARG J  66      62.179  44.918  75.889  1.00103.41           C  
ATOM   3984  CD  ARG J  66      61.859  46.345  76.313  1.00103.41           C  
ATOM   3985  NE  ARG J  66      63.144  47.083  76.367  1.00103.41           N  
ATOM   3986  CZ  ARG J  66      63.637  47.672  75.238  1.00103.41           C  
ATOM   3987  NH1 ARG J  66      62.946  47.580  74.064  1.00103.41           N1+
ATOM   3988  NH2 ARG J  66      64.818  48.353  75.282  1.00103.41           N  
ATOM   3989  N   SER J  67      59.748  41.470  75.392  1.00 29.35           N  
ATOM   3990  CA  SER J  67      59.310  40.382  76.257  1.00 29.35           C  
ATOM   3991  C   SER J  67      59.824  39.067  75.778  1.00 29.35           C  
ATOM   3992  O   SER J  67      60.248  38.244  76.593  1.00 29.35           O  
ATOM   3993  CB  SER J  67      57.781  40.278  76.314  1.00 29.35           C  
ATOM   3994  OG  SER J  67      57.284  39.993  75.016  1.00 29.35           O  
ATOM   3995  N   ASN J  68      59.797  38.862  74.460  1.00 58.18           N  
ATOM   3996  CA  ASN J  68      60.295  37.634  73.874  1.00 58.18           C  
ATOM   3997  C   ASN J  68      61.841  37.568  73.937  1.00 58.18           C  
ATOM   3998  O   ASN J  68      62.380  36.464  73.962  1.00 58.18           O  
ATOM   3999  CB  ASN J  68      59.887  37.491  72.397  1.00 58.18           C  
ATOM   4000  CG  ASN J  68      60.191  36.076  71.922  1.00 58.18           C  
ATOM   4001  ND2 ASN J  68      59.115  35.288  71.657  1.00 58.18           N  
ATOM   4002  OD1 ASN J  68      61.346  35.676  71.784  1.00 58.18           O  
ATOM   4003  N   ASP J  69      62.543  38.738  74.020  1.00 78.55           N  
ATOM   4004  CA  ASP J  69      64.020  38.821  74.116  1.00 78.55           C  
ATOM   4005  C   ASP J  69      64.532  38.226  75.421  1.00 78.55           C  
ATOM   4006  O   ASP J  69      65.612  37.631  75.466  1.00 78.55           O  
ATOM   4007  CB  ASP J  69      64.584  40.232  73.788  1.00 78.55           C  
ATOM   4008  CG  ASP J  69      66.089  40.132  73.580  1.00 78.55           C  
ATOM   4009  OD1 ASP J  69      66.618  38.989  73.573  1.00 78.55           O  
ATOM   4010  OD2 ASP J  69      66.731  41.204  73.413  1.00 78.55           O1-
ATOM   4011  N   PRO J  70      63.760  38.401  76.484  1.00140.35           N  
ATOM   4012  CA  PRO J  70      64.102  37.870  77.788  1.00140.35           C  
ATOM   4013  C   PRO J  70      63.061  36.813  78.164  1.00140.35           C  
ATOM   4014  O   PRO J  70      62.796  36.593  79.346  1.00140.35           O  
ATOM   4015  CB  PRO J  70      64.321  38.950  78.831  1.00140.35           C  
ATOM   4016  CG  PRO J  70      64.804  40.074  77.958  1.00140.35           C  
ATOM   4017  CD  PRO J  70      64.023  39.810  76.682  1.00140.35           C  
ATOM   4018  N   GLN J  71      62.513  36.126  77.134  1.00161.55           N  
ATOM   4019  CA  GLN J  71      61.503  35.079  77.265  1.00161.55           C  
ATOM   4020  C   GLN J  71      61.871  34.106  78.376  1.00161.55           C  
ATOM   4021  O   GLN J  71      61.130  34.007  79.355  1.00161.55           O  
ATOM   4022  CB  GLN J  71      61.327  34.260  75.975  1.00161.55           C  
ATOM   4023  CG  GLN J  71      60.273  33.158  76.092  1.00161.55           C  
ATOM   4024  CD  GLN J  71      58.905  33.820  76.173  1.00161.55           C  
ATOM   4025  NE2 GLN J  71      58.883  35.178  76.099  1.00161.55           N  
ATOM   4026  OE1 GLN J  71      57.882  33.149  76.298  1.00161.55           O  
ATOM   4027  N   SER J  72      63.041  33.495  78.571  1.00151.56           N  
ATOM   4028  CA  SER J  72      63.058  32.652  79.785  1.00151.56           C  
ATOM   4029  C   SER J  72      62.877  33.376  81.145  1.00151.56           C  
ATOM   4030  O   SER J  72      62.021  33.002  81.954  1.00151.56           O  
ATOM   4031  CB  SER J  72      64.356  31.834  79.899  1.00151.56           C  
ATOM   4032  OG  SER J  72      64.464  30.934  78.805  1.00151.56           O  
ATOM   4033  N   SER J  73      63.539  34.526  81.324  1.00174.00           N  
ATOM   4034  CA  SER J  73      63.567  35.258  82.561  1.00174.00           C  
ATOM   4035  C   SER J  73      62.244  35.745  83.041  1.00174.00           C  
ATOM   4036  O   SER J  73      61.912  35.641  84.221  1.00174.00           O  
ATOM   4037  CB  SER J  73      64.459  36.502  82.446  1.00174.00           C  
ATOM   4038  OG  SER J  73      64.281  37.327  83.585  1.00174.00           O  
ATOM   4039  N   LEU J  74      61.458  36.370  82.170  1.00179.66           N  
ATOM   4040  CA  LEU J  74      60.280  36.917  82.750  1.00179.66           C  
ATOM   4041  C   LEU J  74      59.312  35.865  83.131  1.00179.66           C  
ATOM   4042  O   LEU J  74      58.797  35.913  84.248  1.00179.66           O  
ATOM   4043  CB  LEU J  74      59.561  37.914  81.823  1.00179.66           C  
ATOM   4044  CG  LEU J  74      60.385  39.186  81.544  1.00179.66           C  
ATOM   4045  CD1 LEU J  74      61.636  38.878  80.707  1.00179.66           C  
ATOM   4046  CD2 LEU J  74      59.515  40.298  80.939  1.00179.66           C  
ATOM   4047  N   SER J  75      59.134  34.875  82.225  1.00178.66           N  
ATOM   4048  CA  SER J  75      58.131  33.841  82.223  1.00178.66           C  
ATOM   4049  C   SER J  75      57.046  34.154  83.200  1.00178.66           C  
ATOM   4050  O   SER J  75      56.712  33.329  84.048  1.00178.66           O  
ATOM   4051  CB  SER J  75      58.693  32.448  82.557  1.00178.66           C  
ATOM   4052  OG  SER J  75      59.188  32.428  83.888  1.00178.66           O  
ATOM   4053  N   LYS J  76      56.458  35.370  83.103  1.00325.95           N  
ATOM   4054  CA  LYS J  76      55.368  35.664  84.015  1.00325.95           C  
ATOM   4055  C   LYS J  76      54.376  36.718  83.456  1.00325.95           C  
ATOM   4056  O   LYS J  76      54.911  37.761  83.058  1.00325.95           O  
ATOM   4057  CB  LYS J  76      55.844  36.186  85.381  1.00325.95           C  
ATOM   4058  CG  LYS J  76      56.638  35.149  86.179  1.00325.95           C  
ATOM   4059  CD  LYS J  76      57.389  35.732  87.377  1.00325.95           C  
ATOM   4060  CE  LYS J  76      58.176  34.687  88.171  1.00325.95           C  
ATOM   4061  NZ  LYS J  76      58.873  35.333  89.306  1.00325.95           N1+
ATOM   4062  N   VAL J  77      52.976  36.444  83.454  1.00368.29           N  
ATOM   4063  CA  VAL J  77      51.674  37.209  83.063  1.00368.29           C  
ATOM   4064  C   VAL J  77      50.083  36.495  83.349  1.00368.29           C  
ATOM   4065  O   VAL J  77      50.239  35.369  83.818  1.00368.29           O  
ATOM   4066  CB  VAL J  77      51.672  37.603  81.614  1.00368.29           C  
ATOM   4067  CG1 VAL J  77      51.620  36.325  80.760  1.00368.29           C  
ATOM   4068  CG2 VAL J  77      50.496  38.564  81.370  1.00368.29           C  
ATOM   4069  N   ASP J  78      48.621  37.003  83.127  1.00318.50           N  
ATOM   4070  CA  ASP J  78      47.005  36.520  83.410  1.00318.50           C  
ATOM   4071  C   ASP J  78      45.362  37.035  82.676  1.00318.50           C  
ATOM   4072  O   ASP J  78      45.584  37.915  81.845  1.00318.50           O  
ATOM   4073  CB  ASP J  78      46.712  36.548  84.921  1.00318.50           C  
ATOM   4074  CG  ASP J  78      47.511  35.432  85.578  1.00318.50           C  
ATOM   4075  OD1 ASP J  78      48.049  34.571  84.832  1.00318.50           O  
ATOM   4076  OD2 ASP J  78      47.597  35.427  86.835  1.00318.50           O1-
ATOM   4077  N   ILE J  79      43.757  36.738  82.760  1.00144.85           N  
ATOM   4078  CA  ILE J  79      43.450  37.565  81.598  1.00144.85           C  
ATOM   4079  C   ILE J  79      42.062  38.185  81.719  1.00144.85           C  
ATOM   4080  O   ILE J  79      41.290  37.810  82.611  1.00144.85           O  
ATOM   4081  CB  ILE J  79      43.366  36.666  80.373  1.00144.85           C  
ATOM   4082  CG1 ILE J  79      44.392  35.512  80.358  1.00144.85           C  
ATOM   4083  CG2 ILE J  79      43.687  37.529  79.156  1.00144.85           C  
ATOM   4084  CD1 ILE J  79      45.823  35.914  79.995  1.00144.85           C  
ATOM   4085  N   PRO J  80      41.751  39.144  80.819  1.00 76.54           N  
ATOM   4086  CA  PRO J  80      40.463  39.827  80.776  1.00 76.54           C  
ATOM   4087  C   PRO J  80      39.389  38.871  80.336  1.00 76.54           C  
ATOM   4088  O   PRO J  80      39.642  38.043  79.456  1.00 76.54           O  
ATOM   4089  CB  PRO J  80      40.645  41.095  79.950  1.00 76.54           C  
ATOM   4090  CG  PRO J  80      42.122  41.444  80.201  1.00 76.54           C  
ATOM   4091  CD  PRO J  80      42.808  40.091  80.477  1.00 76.54           C  
ATOM   4092  N   LEU J  81      38.186  38.951  80.941  1.00107.81           N  
ATOM   4093  CA  LEU J  81      37.096  38.045  80.548  1.00107.81           C  
ATOM   4094  C   LEU J  81      36.867  37.992  79.039  1.00107.81           C  
ATOM   4095  O   LEU J  81      36.654  36.911  78.485  1.00107.81           O  
ATOM   4096  CB  LEU J  81      35.765  38.364  81.268  1.00107.81           C  
ATOM   4097  CG  LEU J  81      35.138  39.743  80.976  1.00107.81           C  
ATOM   4098  CD1 LEU J  81      34.503  39.809  79.578  1.00107.81           C  
ATOM   4099  CD2 LEU J  81      34.158  40.149  82.088  1.00107.81           C  
ATOM   4100  N   GLU J  82      36.969  39.163  78.381  1.00 57.64           N  
ATOM   4101  CA  GLU J  82      36.789  39.339  76.944  1.00 57.64           C  
ATOM   4102  C   GLU J  82      37.904  38.625  76.144  1.00 57.64           C  
ATOM   4103  O   GLU J  82      37.641  38.114  75.047  1.00 57.64           O  
ATOM   4104  CB  GLU J  82      36.796  40.819  76.521  1.00 57.64           C  
ATOM   4105  CG  GLU J  82      38.102  41.549  76.844  1.00 57.64           C  
ATOM   4106  CD  GLU J  82      37.961  42.990  76.373  1.00 57.64           C  
ATOM   4107  OE1 GLU J  82      36.879  43.329  75.824  1.00 57.64           O  
ATOM   4108  OE2 GLU J  82      38.934  43.769  76.554  1.00 57.64           O1-
ATOM   4109  N   VAL J  83      39.131  38.575  76.715  1.00112.25           N  
ATOM   4110  CA  VAL J  83      40.308  37.900  76.160  1.00112.25           C  
ATOM   4111  C   VAL J  83      40.109  36.393  76.334  1.00112.25           C  
ATOM   4112  O   VAL J  83      40.495  35.623  75.448  1.00112.25           O  
ATOM   4113  CB  VAL J  83      41.656  38.447  76.522  1.00112.25           C  
ATOM   4114  CG1 VAL J  83      41.590  39.113  77.885  1.00112.25           C  
ATOM   4115  CG2 VAL J  83      42.686  37.315  76.392  1.00112.25           C  
ATOM   4116  N   VAL J  84      39.505  35.975  77.474  1.00  7.98           N  
ATOM   4117  CA  VAL J  84      39.256  34.554  77.770  1.00  7.98           C  
ATOM   4118  C   VAL J  84      38.261  34.000  76.758  1.00  7.98           C  
ATOM   4119  O   VAL J  84      38.507  32.956  76.143  1.00  7.98           O  
ATOM   4120  CB  VAL J  84      38.664  34.345  79.133  1.00  7.98           C  
ATOM   4121  CG1 VAL J  84      38.348  32.850  79.305  1.00  7.98           C  
ATOM   4122  CG2 VAL J  84      39.641  34.903  80.182  1.00  7.98           C  
ATOM   4123  N   GLN J  85      37.160  34.750  76.554  1.00106.56           N  
ATOM   4124  CA  GLN J  85      36.083  34.436  75.624  1.00106.56           C  
ATOM   4125  C   GLN J  85      36.633  34.392  74.217  1.00106.56           C  
ATOM   4126  O   GLN J  85      36.211  33.542  73.443  1.00106.56           O  
ATOM   4127  CB  GLN J  85      34.952  35.479  75.644  1.00106.56           C  
ATOM   4128  CG  GLN J  85      33.811  35.158  74.676  1.00106.56           C  
ATOM   4129  CD  GLN J  85      32.767  36.258  74.796  1.00106.56           C  
ATOM   4130  NE2 GLN J  85      31.946  35.699  73.867  1.00106.56           N  
ATOM   4131  OE1 GLN J  85      33.853  36.010  75.317  1.00106.56           O  
ATOM   4132  N   TYR J  86      37.592  35.289  73.895  1.00 12.82           N  
ATOM   4133  CA  TYR J  86      38.250  35.325  72.590  1.00 12.82           C  
ATOM   4134  C   TYR J  86      38.924  33.992  72.349  1.00 12.82           C  
ATOM   4135  O   TYR J  86      38.604  33.351  71.348  1.00 12.82           O  
ATOM   4136  CB  TYR J  86      39.334  36.412  72.498  1.00 12.82           C  
ATOM   4137  CG  TYR J  86      39.921  36.342  71.130  1.00 12.82           C  
ATOM   4138  CD1 TYR J  86      39.296  36.955  70.069  1.00 12.82           C  
ATOM   4139  CD2 TYR J  86      41.097  35.662  70.910  1.00 12.82           C  
ATOM   4140  CE1 TYR J  86      39.836  36.891  68.806  1.00 12.82           C  
ATOM   4141  CE2 TYR J  86      41.642  35.595  69.649  1.00 12.82           C  
ATOM   4142  CZ  TYR J  86      41.011  36.210  68.595  1.00 12.82           C  
ATOM   4143  OH  TYR J  86      41.567  36.142  67.300  1.00 12.82           O  
ATOM   4144  N   ILE J  87      39.808  33.551  73.280  1.00 63.31           N  
ATOM   4145  CA  ILE J  87      40.511  32.263  73.178  1.00 63.31           C  
ATOM   4146  C   ILE J  87      39.502  31.129  73.036  1.00 63.31           C  
ATOM   4147  O   ILE J  87      39.604  30.335  72.100  1.00 63.31           O  
ATOM   4148  CB  ILE J  87      41.493  31.952  74.285  1.00 63.31           C  
ATOM   4149  CG1 ILE J  87      42.469  30.867  73.802  1.00 63.31           C  
ATOM   4150  CG2 ILE J  87      40.755  31.529  75.560  1.00 63.31           C  
ATOM   4151  CD1 ILE J  87      43.679  30.685  74.718  1.00 63.31           C  
ATOM   4152  N   GLU J  88      38.492  31.110  73.924  1.00 11.20           N  
ATOM   4153  CA  GLU J  88      37.420  30.125  73.945  1.00 11.20           C  
ATOM   4154  C   GLU J  88      36.721  30.001  72.591  1.00 11.20           C  
ATOM   4155  O   GLU J  88      36.500  28.883  72.126  1.00 11.20           O  
ATOM   4156  CB  GLU J  88      36.335  30.460  74.982  1.00 11.20           C  
ATOM   4157  CG  GLU J  88      36.824  30.375  76.429  1.00 11.20           C  
ATOM   4158  CD  GLU J  88      35.659  30.730  77.341  1.00 11.20           C  
ATOM   4159  OE1 GLU J  88      34.978  31.750  77.061  1.00 11.20           O  
ATOM   4160  OE2 GLU J  88      35.431  29.979  78.329  1.00 11.20           O1-
ATOM   4161  N   ASP J  89      36.387  31.134  71.956  1.00 13.13           N  
ATOM   4162  CA  ASP J  89      35.683  31.133  70.678  1.00 13.13           C  
ATOM   4163  C   ASP J  89      36.593  30.755  69.540  1.00 13.13           C  
ATOM   4164  O   ASP J  89      36.171  29.973  68.688  1.00 13.13           O  
ATOM   4165  CB  ASP J  89      35.100  32.513  70.333  1.00 13.13           C  
ATOM   4166  CG  ASP J  89      34.001  32.832  71.336  1.00 13.13           C  
ATOM   4167  OD1 ASP J  89      33.660  31.937  72.155  1.00 13.13           O  
ATOM   4168  OD2 ASP J  89      33.491  33.983  71.301  1.00 13.13           O1-
ATOM   4169  N   GLY J  90      37.835  31.283  69.515  1.00  3.84           N  
ATOM   4170  CA  GLY J  90      38.781  30.958  68.441  1.00  3.84           C  
ATOM   4171  C   GLY J  90      39.172  29.489  68.538  1.00  3.84           C  
ATOM   4172  O   GLY J  90      39.513  28.902  67.514  1.00  3.84           O  
ATOM   4173  N   ARG J  91      39.061  28.881  69.744  1.00154.43           N  
ATOM   4174  CA  ARG J  91      39.328  27.453  69.917  1.00154.43           C  
ATOM   4175  C   ARG J  91      38.141  26.625  69.464  1.00154.43           C  
ATOM   4176  O   ARG J  91      38.339  25.529  68.934  1.00154.43           O  
ATOM   4177  CB  ARG J  91      39.606  27.075  71.382  1.00154.43           C  
ATOM   4178  CG  ARG J  91      40.891  27.691  71.938  1.00154.43           C  
ATOM   4179  CD  ARG J  91      41.184  27.296  73.387  1.00154.43           C  
ATOM   4180  NE  ARG J  91      40.088  27.846  74.235  1.00154.43           N  
ATOM   4181  CZ  ARG J  91      39.970  27.450  75.536  1.00154.43           C  
ATOM   4182  NH1 ARG J  91      40.856  26.553  76.059  1.00154.43           N1+
ATOM   4183  NH2 ARG J  91      38.967  27.951  76.313  1.00154.43           N  
ATOM   4184  N   ASN J  92      36.898  27.080  69.721  1.00205.87           N  
ATOM   4185  CA  ASN J  92      35.794  26.237  69.358  1.00205.87           C  
ATOM   4186  C   ASN J  92      35.931  25.009  70.225  1.00205.87           C  
ATOM   4187  O   ASN J  92      36.761  24.990  71.133  1.00205.87           O  
ATOM   4188  CB  ASN J  92      35.835  25.845  67.864  1.00205.87           C  
ATOM   4189  CG  ASN J  92      34.444  25.463  67.379  1.00205.87           C  
ATOM   4190  ND2 ASN J  92      33.407  26.181  67.888  1.00205.87           N  
ATOM   4191  OD1 ASN J  92      34.283  24.558  66.562  1.00205.87           O  
ATOM   4192  N   PRO J  93      35.147  23.981  70.084  1.00183.25           N  
ATOM   4193  CA  PRO J  93      35.504  22.848  70.884  1.00183.25           C  
ATOM   4194  C   PRO J  93      36.769  22.300  70.312  1.00183.25           C  
ATOM   4195  O   PRO J  93      36.867  22.203  69.090  1.00183.25           O  
ATOM   4196  CB  PRO J  93      34.294  21.921  70.860  1.00183.25           C  
ATOM   4197  CG  PRO J  93      33.115  22.905  70.725  1.00183.25           C  
ATOM   4198  CD  PRO J  93      33.702  24.118  69.978  1.00183.25           C  
ATOM   4199  N   ASP J  94      37.756  21.943  71.157  1.00198.38           N  
ATOM   4200  CA  ASP J  94      38.986  21.468  70.597  1.00198.38           C  
ATOM   4201  C   ASP J  94      39.563  20.410  71.478  1.00198.38           C  
ATOM   4202  O   ASP J  94      39.673  20.580  72.691  1.00198.38           O  
ATOM   4203  CB  ASP J  94      40.050  22.570  70.426  1.00198.38           C  
ATOM   4204  CG  ASP J  94      40.395  23.154  71.791  1.00198.38           C  
ATOM   4205  OD1 ASP J  94      39.522  23.116  72.698  1.00198.38           O  
ATOM   4206  OD2 ASP J  94      41.542  23.653  71.942  1.00198.38           O1-
ATOM   4207  N   ILE J  95      39.930  19.264  70.872  1.00117.03           N  
ATOM   4208  CA  ILE J  95      40.561  18.209  71.608  1.00117.03           C  
ATOM   4209  C   ILE J  95      41.772  17.812  70.829  1.00117.03           C  
ATOM   4210  O   ILE J  95      41.787  17.906  69.602  1.00117.03           O  
ATOM   4211  CB  ILE J  95      39.707  16.989  71.788  1.00117.03           C  
ATOM   4212  CG1 ILE J  95      40.345  16.045  72.820  1.00117.03           C  
ATOM   4213  CG2 ILE J  95      39.474  16.354  70.408  1.00117.03           C  
ATOM   4214  CD1 ILE J  95      39.404  14.944  73.306  1.00117.03           C  
ATOM   4215  N   TYR J  96      42.838  17.374  71.528  1.00266.06           N  
ATOM   4216  CA  TYR J  96      44.047  17.019  70.844  1.00266.06           C  
ATOM   4217  C   TYR J  96      44.344  15.589  71.172  1.00266.06           C  
ATOM   4218  O   TYR J  96      44.252  15.178  72.328  1.00266.06           O  
ATOM   4219  CB  TYR J  96      45.240  17.875  71.307  1.00266.06           C  
ATOM   4220  CG  TYR J  96      46.451  17.512  70.522  1.00266.06           C  
ATOM   4221  CD1 TYR J  96      46.633  18.017  69.255  1.00266.06           C  
ATOM   4222  CD2 TYR J  96      47.411  16.684  71.056  1.00266.06           C  
ATOM   4223  CE1 TYR J  96      47.752  17.694  68.525  1.00266.06           C  
ATOM   4224  CE2 TYR J  96      48.532  16.358  70.330  1.00266.06           C  
ATOM   4225  CZ  TYR J  96      48.703  16.862  69.064  1.00266.06           C  
ATOM   4226  OH  TYR J  96      49.854  16.530  68.318  1.00266.06           O  
ATOM   4227  N   THR J  97      44.688  14.779  70.148  1.00311.42           N  
ATOM   4228  CA  THR J  97      44.973  13.395  70.401  1.00311.42           C  
ATOM   4229  C   THR J  97      46.222  13.015  69.669  1.00311.42           C  
ATOM   4230  O   THR J  97      46.544  13.583  68.627  1.00311.42           O  
ATOM   4231  CB  THR J  97      43.894  12.470  69.919  1.00311.42           C  
ATOM   4232  CG2 THR J  97      43.841  12.534  68.383  1.00311.42           C  
ATOM   4233  OG1 THR J  97      44.156  11.142  70.347  1.00311.42           O  
ATOM   4234  N   ARG J  98      46.975  12.044  70.226  1.00374.74           N  
ATOM   4235  CA  ARG J  98      48.161  11.562  69.578  1.00374.74           C  
ATOM   4236  C   ARG J  98      48.360  10.141  69.997  1.00374.74           C  
ATOM   4237  O   ARG J  98      47.952   9.744  71.088  1.00374.74           O  
ATOM   4238  CB  ARG J  98      49.436  12.331  69.961  1.00374.74           C  
ATOM   4239  CG  ARG J  98      49.486  13.739  69.368  1.00374.74           C  
ATOM   4240  CD  ARG J  98      49.994  13.775  67.925  1.00374.74           C  
ATOM   4241  NE  ARG J  98      51.442  13.425  67.948  1.00374.74           N  
ATOM   4242  CZ  ARG J  98      51.836  12.119  67.897  1.00374.74           C  
ATOM   4243  NH1 ARG J  98      50.905  11.124  67.813  1.00374.74           N1+
ATOM   4244  NH2 ARG J  98      53.165  11.808  67.923  1.00374.74           N  
ATOM   4245  N   GLU J  99      48.975   9.324  69.118  1.00361.03           N  
ATOM   4246  CA  GLU J  99      49.230   7.956  69.467  1.00361.03           C  
ATOM   4247  C   GLU J  99      50.500   7.550  68.790  1.00361.03           C  
ATOM   4248  O   GLU J  99      50.763   7.952  67.657  1.00361.03           O  
ATOM   4249  CB  GLU J  99      48.133   6.992  68.979  1.00361.03           C  
ATOM   4250  CG  GLU J  99      48.307   5.554  69.474  1.00361.03           C  
ATOM   4251  CD  GLU J  99      47.809   5.488  70.911  1.00361.03           C  
ATOM   4252  OE1 GLU J  99      47.450   6.562  71.464  1.00361.03           O  
ATOM   4253  OE2 GLU J  99      47.779   4.361  71.476  1.00361.03           O1-
ATOM   4254  N   PHE J 100      51.342   6.753  69.479  1.00295.16           N  
ATOM   4255  CA  PHE J 100      52.552   6.299  68.859  1.00295.16           C  
ATOM   4256  C   PHE J 100      52.828   4.910  69.338  1.00295.16           C  
ATOM   4257  O   PHE J 100      52.578   4.584  70.498  1.00295.16           O  
ATOM   4258  CB  PHE J 100      53.786   7.144  69.219  1.00295.16           C  
ATOM   4259  CG  PHE J 100      54.958   6.556  68.509  1.00295.16           C  
ATOM   4260  CD1 PHE J 100      55.233   6.899  67.206  1.00295.16           C  
ATOM   4261  CD2 PHE J 100      55.783   5.658  69.149  1.00295.16           C  
ATOM   4262  CE1 PHE J 100      56.314   6.357  66.551  1.00295.16           C  
ATOM   4263  CE2 PHE J 100      56.865   5.112  68.499  1.00295.16           C  
ATOM   4264  CZ  PHE J 100      57.132   5.462  67.197  1.00295.16           C  
ATOM   4265  N   VAL J 101      53.336   4.044  68.438  1.00136.98           N  
ATOM   4266  CA  VAL J 101      53.688   2.713  68.838  1.00136.98           C  
ATOM   4267  C   VAL J 101      54.748   2.230  67.901  1.00136.98           C  
ATOM   4268  O   VAL J 101      54.756   2.590  66.725  1.00136.98           O  
ATOM   4269  CB  VAL J 101      52.552   1.738  68.746  1.00136.98           C  
ATOM   4270  CG1 VAL J 101      52.126   1.623  67.273  1.00136.98           C  
ATOM   4271  CG2 VAL J 101      53.005   0.403  69.363  1.00136.98           C  
TER    4272      VAL J 101 
ATOM   4273  N   THR U   2      40.346  61.580  35.918  1.00 35.41           N  
ATOM   4274  CA  THR U   2      41.482  60.877  35.245  1.00 35.41           C  
ATOM   4275  C   THR U   2      41.286  59.379  35.364  1.00 35.41           C  
ATOM   4276  O   THR U   2      40.784  58.912  36.375  1.00 35.41           O  
ATOM   4277  CB  THR U   2      42.848  61.085  35.873  1.00 35.41           C  
ATOM   4278  CG2 THR U   2      43.870  60.221  35.116  1.00 35.41           C  
ATOM   4279  OG1 THR U   2      43.264  62.441  35.846  1.00 35.41           O  
ATOM   4280  N   ASP U   3      41.673  58.623  34.342  1.00 50.88           N  
ATOM   4281  CA  ASP U   3      41.517  57.180  34.425  1.00 50.88           C  
ATOM   4282  C   ASP U   3      42.598  56.590  35.304  1.00 50.88           C  
ATOM   4283  O   ASP U   3      42.312  55.758  36.167  1.00 50.88           O  
ATOM   4284  CB  ASP U   3      41.623  56.497  33.050  1.00 50.88           C  
ATOM   4285  CG  ASP U   3      41.193  55.045  33.202  1.00 50.88           C  
ATOM   4286  OD1 ASP U   3      40.935  54.619  34.359  1.00 50.88           O  
ATOM   4287  OD2 ASP U   3      41.115  54.341  32.159  1.00 50.88           O1-
ATOM   4288  N   ARG U   4      43.839  57.024  35.108  1.00 40.74           N  
ATOM   4289  CA  ARG U   4      44.921  56.505  35.926  1.00 40.74           C  
ATOM   4290  C   ARG U   4      44.608  56.669  37.408  1.00 40.74           C  
ATOM   4291  O   ARG U   4      44.878  55.770  38.209  1.00 40.74           O  
ATOM   4292  CB  ARG U   4      46.271  57.189  35.646  1.00 40.74           C  
ATOM   4293  CG  ARG U   4      46.848  56.820  34.278  1.00 40.74           C  
ATOM   4294  CD  ARG U   4      48.210  57.451  33.981  1.00 40.74           C  
ATOM   4295  NE  ARG U   4      48.627  56.983  32.629  1.00 40.74           N  
ATOM   4296  CZ  ARG U   4      49.751  57.488  32.041  1.00 40.74           C  
ATOM   4297  NH1 ARG U   4      50.501  58.425  32.689  1.00 40.74           N1+
ATOM   4298  NH2 ARG U   4      50.126  57.052  30.803  1.00 40.74           N  
ATOM   4299  N   LEU U   5      44.027  57.804  37.776  1.00 20.03           N  
ATOM   4300  CA  LEU U   5      43.679  58.031  39.172  1.00 20.03           C  
ATOM   4301  C   LEU U   5      42.616  57.048  39.614  1.00 20.03           C  
ATOM   4302  O   LEU U   5      42.549  56.683  40.774  1.00 20.03           O  
ATOM   4303  CB  LEU U   5      43.141  59.451  39.422  1.00 20.03           C  
ATOM   4304  CG  LEU U   5      42.763  59.715  40.891  1.00 20.03           C  
ATOM   4305  CD1 LEU U   5      43.998  59.632  41.807  1.00 20.03           C  
ATOM   4306  CD2 LEU U   5      41.997  61.038  41.043  1.00 20.03           C  
ATOM   4307  N   THR U   6      41.773  56.629  38.681  1.00 11.01           N  
ATOM   4308  CA  THR U   6      40.710  55.694  38.998  1.00 11.01           C  
ATOM   4309  C   THR U   6      41.268  54.285  39.113  1.00 11.01           C  
ATOM   4310  O   THR U   6      40.877  53.519  39.993  1.00 11.01           O  
ATOM   4311  CB  THR U   6      39.644  55.650  37.944  1.00 11.01           C  
ATOM   4312  CG2 THR U   6      38.578  54.625  38.367  1.00 11.01           C  
ATOM   4313  OG1 THR U   6      39.059  56.934  37.783  1.00 11.01           O  
ATOM   4314  N   GLN U   7      42.185  53.942  38.218  1.00 18.56           N  
ATOM   4315  CA  GLN U   7      42.808  52.628  38.253  1.00 18.56           C  
ATOM   4316  C   GLN U   7      43.610  52.509  39.545  1.00 18.56           C  
ATOM   4317  O   GLN U   7      43.754  51.424  40.095  1.00 18.56           O  
ATOM   4318  CB  GLN U   7      43.812  52.428  37.106  1.00 18.56           C  
ATOM   4319  CG  GLN U   7      43.187  52.505  35.712  1.00 18.56           C  
ATOM   4320  CD  GLN U   7      44.302  52.291  34.698  1.00 18.56           C  
ATOM   4321  NE2 GLN U   7      44.000  52.555  33.398  1.00 18.56           N  
ATOM   4322  OE1 GLN U   7      45.414  51.903  35.053  1.00 18.56           O  
ATOM   4323  N   LEU U   8      44.139  53.626  40.028  1.00 36.43           N  
ATOM   4324  CA  LEU U   8      44.890  53.592  41.266  1.00 36.43           C  
ATOM   4325  C   LEU U   8      43.904  53.341  42.414  1.00 36.43           C  
ATOM   4326  O   LEU U   8      44.212  52.609  43.349  1.00 36.43           O  
ATOM   4327  CB  LEU U   8      45.596  54.941  41.526  1.00 36.43           C  
ATOM   4328  CG  LEU U   8      46.422  55.009  42.824  1.00 36.43           C  
ATOM   4329  CD1 LEU U   8      47.559  53.974  42.819  1.00 36.43           C  
ATOM   4330  CD2 LEU U   8      46.932  56.442  43.078  1.00 36.43           C  
ATOM   4331  N   GLN U   9      42.716  53.932  42.341  1.00113.98           N  
ATOM   4332  CA  GLN U   9      41.719  53.733  43.388  1.00113.98           C  
ATOM   4333  C   GLN U   9      41.228  52.293  43.390  1.00113.98           C  
ATOM   4334  O   GLN U   9      41.191  51.637  44.427  1.00113.98           O  
ATOM   4335  CB  GLN U   9      40.516  54.682  43.214  1.00113.98           C  
ATOM   4336  CG  GLN U   9      39.556  54.717  44.405  1.00113.98           C  
ATOM   4337  CD  GLN U   9      40.288  55.304  45.603  1.00113.98           C  
ATOM   4338  NE2 GLN U   9      40.797  54.390  46.470  1.00113.98           N  
ATOM   4339  OE1 GLN U   9      40.405  56.517  45.777  1.00113.98           O  
ATOM   4340  N   ILE U  10      40.849  51.802  42.220  1.00 82.31           N  
ATOM   4341  CA  ILE U  10      40.364  50.442  42.104  1.00 82.31           C  
ATOM   4342  C   ILE U  10      41.443  49.449  42.500  1.00 82.31           C  
ATOM   4343  O   ILE U  10      41.159  48.411  43.092  1.00 82.31           O  
ATOM   4344  CB  ILE U  10      39.949  50.078  40.709  1.00 82.31           C  
ATOM   4345  CG1 ILE U  10      41.130  50.189  39.731  1.00 82.31           C  
ATOM   4346  CG2 ILE U  10      38.746  50.944  40.336  1.00 82.31           C  
ATOM   4347  CD1 ILE U  10      40.840  49.589  38.356  1.00 82.31           C  
ATOM   4348  N   CYS U  11      42.687  49.776  42.182  1.00 66.08           N  
ATOM   4349  CA  CYS U  11      43.800  48.912  42.525  1.00 66.08           C  
ATOM   4350  C   CYS U  11      43.936  48.863  44.046  1.00 66.08           C  
ATOM   4351  O   CYS U  11      43.919  47.791  44.646  1.00 66.08           O  
ATOM   4352  CB  CYS U  11      45.156  49.397  41.980  1.00 66.08           C  
ATOM   4353  SG  CYS U  11      45.378  49.064  40.208  1.00 66.08           S  
ATOM   4354  N   LEU U  12      44.063  50.028  44.670  1.00 30.66           N  
ATOM   4355  CA  LEU U  12      44.189  50.080  46.113  1.00 30.66           C  
ATOM   4356  C   LEU U  12      43.017  49.338  46.750  1.00 30.66           C  
ATOM   4357  O   LEU U  12      43.173  48.663  47.760  1.00 30.66           O  
ATOM   4358  CB  LEU U  12      44.194  51.507  46.682  1.00 30.66           C  
ATOM   4359  CG  LEU U  12      44.327  51.540  48.218  1.00 30.66           C  
ATOM   4360  CD1 LEU U  12      45.659  50.929  48.686  1.00 30.66           C  
ATOM   4361  CD2 LEU U  12      44.102  52.958  48.764  1.00 30.66           C  
ATOM   4362  N   ASP U  13      41.839  49.463  46.153  1.00125.51           N  
ATOM   4363  CA  ASP U  13      40.652  48.790  46.673  1.00125.51           C  
ATOM   4364  C   ASP U  13      40.855  47.276  46.731  1.00125.51           C  
ATOM   4365  O   ASP U  13      40.618  46.652  47.765  1.00125.51           O  
ATOM   4366  CB  ASP U  13      39.238  49.273  46.267  1.00125.51           C  
ATOM   4367  CG  ASP U  13      38.977  49.420  44.790  1.00125.51           C  
ATOM   4368  OD1 ASP U  13      38.826  48.398  44.071  1.00125.51           O  
ATOM   4369  OD2 ASP U  13      38.873  50.607  44.383  1.00125.51           O1-
ATOM   4370  N   GLN U  14      41.306  46.695  45.621  1.00108.61           N  
ATOM   4371  CA  GLN U  14      41.549  45.254  45.541  1.00108.61           C  
ATOM   4372  C   GLN U  14      42.612  44.791  46.520  1.00108.61           C  
ATOM   4373  O   GLN U  14      42.534  43.689  47.050  1.00108.61           O  
ATOM   4374  CB  GLN U  14      41.872  44.702  44.132  1.00108.61           C  
ATOM   4375  CG  GLN U  14      43.084  45.289  43.406  1.00108.61           C  
ATOM   4376  CD  GLN U  14      42.583  45.987  42.147  1.00108.61           C  
ATOM   4377  NE2 GLN U  14      43.523  46.369  41.242  1.00108.61           N  
ATOM   4378  OE1 GLN U  14      41.382  46.157  41.958  1.00108.61           O  
ATOM   4379  N   MET U  15      43.618  45.618  46.759  1.00129.34           N  
ATOM   4380  CA  MET U  15      44.661  45.211  47.679  1.00129.34           C  
ATOM   4381  C   MET U  15      44.116  45.209  49.102  1.00129.34           C  
ATOM   4382  O   MET U  15      44.367  44.278  49.861  1.00129.34           O  
ATOM   4383  CB  MET U  15      45.782  46.263  47.754  1.00129.34           C  
ATOM   4384  CG  MET U  15      46.967  46.108  46.811  1.00129.34           C  
ATOM   4385  SD  MET U  15      48.359  45.243  47.596  1.00129.34           S  
ATOM   4386  CE  MET U  15      48.840  46.691  48.586  1.00129.34           C  
ATOM   4387  N   THR U  16      43.355  46.239  49.458  1.00106.34           N  
ATOM   4388  CA  THR U  16      42.773  46.323  50.799  1.00106.34           C  
ATOM   4389  C   THR U  16      41.996  45.039  51.080  1.00106.34           C  
ATOM   4390  O   THR U  16      42.035  44.491  52.183  1.00106.34           O  
ATOM   4391  CB  THR U  16      41.916  47.536  51.045  1.00106.34           C  
ATOM   4392  CG2 THR U  16      42.803  48.778  50.883  1.00106.34           C  
ATOM   4393  OG1 THR U  16      40.820  47.600  50.149  1.00106.34           O  
ATOM   4394  N   GLU U  17      41.292  44.555  50.069  1.00 46.77           N  
ATOM   4395  CA  GLU U  17      40.515  43.347  50.227  1.00 46.77           C  
ATOM   4396  C   GLU U  17      41.425  42.149  50.396  1.00 46.77           C  
ATOM   4397  O   GLU U  17      41.168  41.297  51.237  1.00 46.77           O  
ATOM   4398  CB  GLU U  17      39.624  43.066  49.006  1.00 46.77           C  
ATOM   4399  CG  GLU U  17      38.543  44.127  48.787  1.00 46.77           C  
ATOM   4400  CD  GLU U  17      37.491  43.964  49.874  1.00 46.77           C  
ATOM   4401  OE1 GLU U  17      37.654  43.047  50.723  1.00 46.77           O  
ATOM   4402  OE2 GLU U  17      36.510  44.755  49.870  1.00 46.77           O1-
ATOM   4403  N   GLN U  18      42.494  42.079  49.613  1.00 18.98           N  
ATOM   4404  CA  GLN U  18      43.410  40.960  49.753  1.00 18.98           C  
ATOM   4405  C   GLN U  18      44.049  40.920  51.138  1.00 18.98           C  
ATOM   4406  O   GLN U  18      44.229  39.850  51.706  1.00 18.98           O  
ATOM   4407  CB  GLN U  18      44.554  40.993  48.725  1.00 18.98           C  
ATOM   4408  CG  GLN U  18      44.095  40.759  47.285  1.00 18.98           C  
ATOM   4409  CD  GLN U  18      45.322  40.817  46.385  1.00 18.98           C  
ATOM   4410  NE2 GLN U  18      45.639  39.677  45.714  1.00 18.98           N  
ATOM   4411  OE1 GLN U  18      45.982  41.849  46.284  1.00 18.98           O  
ATOM   4412  N   PHE U  19      44.391  42.076  51.688  1.00 39.58           N  
ATOM   4413  CA  PHE U  19      44.963  42.084  53.020  1.00 39.58           C  
ATOM   4414  C   PHE U  19      43.940  41.536  53.997  1.00 39.58           C  
ATOM   4415  O   PHE U  19      44.291  40.840  54.939  1.00 39.58           O  
ATOM   4416  CB  PHE U  19      45.352  43.488  53.520  1.00 39.58           C  
ATOM   4417  CG  PHE U  19      46.703  43.834  52.995  1.00 39.58           C  
ATOM   4418  CD1 PHE U  19      46.894  44.241  51.694  1.00 39.58           C  
ATOM   4419  CD2 PHE U  19      47.789  43.762  53.837  1.00 39.58           C  
ATOM   4420  CE1 PHE U  19      48.156  44.556  51.246  1.00 39.58           C  
ATOM   4421  CE2 PHE U  19      49.051  44.076  53.396  1.00 39.58           C  
ATOM   4422  CZ  PHE U  19      49.235  44.475  52.094  1.00 39.58           C  
ATOM   4423  N   CYS U  20      42.670  41.847  53.772  1.00 77.18           N  
ATOM   4424  CA  CYS U  20      41.622  41.356  54.652  1.00 77.18           C  
ATOM   4425  C   CYS U  20      41.472  39.848  54.506  1.00 77.18           C  
ATOM   4426  O   CYS U  20      41.399  39.129  55.497  1.00 77.18           O  
ATOM   4427  CB  CYS U  20      40.241  42.042  54.520  1.00 77.18           C  
ATOM   4428  SG  CYS U  20      39.140  41.390  53.234  1.00 77.18           S  
ATOM   4429  N   ALA U  21      41.443  39.368  53.267  1.00  9.72           N  
ATOM   4430  CA  ALA U  21      41.311  37.940  53.013  1.00  9.72           C  
ATOM   4431  C   ALA U  21      42.482  37.211  53.646  1.00  9.72           C  
ATOM   4432  O   ALA U  21      42.345  36.090  54.126  1.00  9.72           O  
ATOM   4433  CB  ALA U  21      41.317  37.603  51.512  1.00  9.72           C  
ATOM   4434  N   THR U  22      43.643  37.851  53.638  1.00 23.25           N  
ATOM   4435  CA  THR U  22      44.827  37.256  54.229  1.00 23.25           C  
ATOM   4436  C   THR U  22      44.721  37.310  55.746  1.00 23.25           C  
ATOM   4437  O   THR U  22      44.747  36.274  56.393  1.00 23.25           O  
ATOM   4438  CB  THR U  22      46.108  37.944  53.851  1.00 23.25           C  
ATOM   4439  CG2 THR U  22      47.274  37.229  54.565  1.00 23.25           C  
ATOM   4440  OG1 THR U  22      46.292  37.905  52.443  1.00 23.25           O  
ATOM   4441  N   LEU U  23      44.579  38.503  56.316  1.00 85.99           N  
ATOM   4442  CA  LEU U  23      44.474  38.627  57.765  1.00 85.99           C  
ATOM   4443  C   LEU U  23      43.465  37.655  58.340  1.00 85.99           C  
ATOM   4444  O   LEU U  23      43.749  36.971  59.324  1.00 85.99           O  
ATOM   4445  CB  LEU U  23      44.024  40.038  58.196  1.00 85.99           C  
ATOM   4446  CG  LEU U  23      45.122  41.123  58.237  1.00 85.99           C  
ATOM   4447  CD1 LEU U  23      45.908  41.059  59.551  1.00 85.99           C  
ATOM   4448  CD2 LEU U  23      46.062  41.051  57.027  1.00 85.99           C  
ATOM   4449  N   ASN U  24      42.287  37.586  57.729  1.00 59.50           N  
ATOM   4450  CA  ASN U  24      41.250  36.694  58.227  1.00 59.50           C  
ATOM   4451  C   ASN U  24      41.536  35.223  57.949  1.00 59.50           C  
ATOM   4452  O   ASN U  24      41.079  34.358  58.680  1.00 59.50           O  
ATOM   4453  CB  ASN U  24      39.888  37.041  57.613  1.00 59.50           C  
ATOM   4454  CG  ASN U  24      38.829  36.615  58.608  1.00 59.50           C  
ATOM   4455  ND2 ASN U  24      37.576  37.096  58.394  1.00 59.50           N  
ATOM   4456  OD1 ASN U  24      39.111  35.888  59.558  1.00 59.50           O  
ATOM   4457  N   TYR U  25      42.297  34.938  56.902  1.00 43.16           N  
ATOM   4458  CA  TYR U  25      42.650  33.556  56.599  1.00 43.16           C  
ATOM   4459  C   TYR U  25      43.674  33.132  57.641  1.00 43.16           C  
ATOM   4460  O   TYR U  25      43.567  32.063  58.239  1.00 43.16           O  
ATOM   4461  CB  TYR U  25      43.302  33.431  55.210  1.00 43.16           C  
ATOM   4462  CG  TYR U  25      43.783  32.036  54.991  1.00 43.16           C  
ATOM   4463  CD1 TYR U  25      42.895  31.013  54.751  1.00 43.16           C  
ATOM   4464  CD2 TYR U  25      45.132  31.758  54.996  1.00 43.16           C  
ATOM   4465  CE1 TYR U  25      43.346  29.731  54.538  1.00 43.16           C  
ATOM   4466  CE2 TYR U  25      45.588  30.478  54.783  1.00 43.16           C  
ATOM   4467  CZ  TYR U  25      44.693  29.462  54.553  1.00 43.16           C  
ATOM   4468  OH  TYR U  25      45.155  28.148  54.332  1.00 43.16           O  
ATOM   4469  N   ILE U  26      44.682  33.974  57.840  1.00143.36           N  
ATOM   4470  CA  ILE U  26      45.710  33.707  58.834  1.00143.36           C  
ATOM   4471  C   ILE U  26      44.971  33.634  60.156  1.00143.36           C  
ATOM   4472  O   ILE U  26      44.580  32.556  60.595  1.00143.36           O  
ATOM   4473  CB  ILE U  26      46.838  34.735  58.730  1.00143.36           C  
ATOM   4474  CG1 ILE U  26      48.072  34.324  59.538  1.00143.36           C  
ATOM   4475  CG2 ILE U  26      46.349  36.179  58.938  1.00143.36           C  
ATOM   4476  CD1 ILE U  26      48.944  33.296  58.820  1.00143.36           C  
ATOM   4477  N   ASP U  27      44.762  34.795  60.767  1.00 67.59           N  
ATOM   4478  CA  ASP U  27      44.070  34.901  62.044  1.00 67.59           C  
ATOM   4479  C   ASP U  27      43.161  33.726  62.385  1.00 67.59           C  
ATOM   4480  O   ASP U  27      43.459  32.960  63.307  1.00 67.59           O  
ATOM   4481  CB  ASP U  27      43.211  36.176  62.130  1.00 67.59           C  
ATOM   4482  CG  ASP U  27      42.677  36.341  63.549  1.00 67.59           C  
ATOM   4483  OD1 ASP U  27      43.043  35.527  64.439  1.00 67.59           O  
ATOM   4484  OD2 ASP U  27      41.886  37.299  63.761  1.00 67.59           O1-
ATOM   4485  N   LYS U  28      42.130  33.470  61.563  1.00156.94           N  
ATOM   4486  CA  LYS U  28      41.199  32.426  61.884  1.00156.94           C  
ATOM   4487  C   LYS U  28      41.871  31.077  61.983  1.00156.94           C  
ATOM   4488  O   LYS U  28      41.597  30.345  62.932  1.00156.94           O  
ATOM   4489  CB  LYS U  28      40.058  32.293  60.859  1.00156.94           C  
ATOM   4490  CG  LYS U  28      40.511  31.798  59.484  1.00156.94           C  
ATOM   4491  CD  LYS U  28      39.358  31.347  58.584  1.00156.94           C  
ATOM   4492  CE  LYS U  28      38.526  32.502  58.026  1.00156.94           C  
ATOM   4493  NZ  LYS U  28      39.278  33.200  56.960  1.00156.94           N1+
ATOM   4494  N   ASN U  29      42.767  30.687  61.044  1.00209.64           N  
ATOM   4495  CA  ASN U  29      43.285  29.347  61.146  1.00209.64           C  
ATOM   4496  C   ASN U  29      44.609  29.295  61.838  1.00209.64           C  
ATOM   4497  O   ASN U  29      45.560  28.688  61.348  1.00209.64           O  
ATOM   4498  CB  ASN U  29      43.323  28.567  59.814  1.00209.64           C  
ATOM   4499  CG  ASN U  29      44.054  29.352  58.744  1.00209.64           C  
ATOM   4500  ND2 ASN U  29      45.109  30.108  59.140  1.00209.64           N  
ATOM   4501  OD1 ASN U  29      43.686  29.285  57.573  1.00209.64           O  
ATOM   4502  N   HIS U  30      44.682  29.949  63.010  1.00 94.59           N  
ATOM   4503  CA  HIS U  30      45.787  29.876  63.916  1.00 94.59           C  
ATOM   4504  C   HIS U  30      47.064  30.071  63.173  1.00 94.59           C  
ATOM   4505  O   HIS U  30      48.081  29.453  63.484  1.00 94.59           O  
ATOM   4506  CB  HIS U  30      45.797  28.559  64.685  1.00 94.59           C  
ATOM   4507  CG  HIS U  30      44.440  28.315  65.273  1.00 94.59           C  
ATOM   4508  CD2 HIS U  30      43.449  27.468  64.878  1.00 94.59           C  
ATOM   4509  ND1 HIS U  30      43.938  28.997  66.357  1.00 94.59           N  
ATOM   4510  CE1 HIS U  30      42.680  28.533  66.563  1.00 94.59           C  
ATOM   4511  NE2 HIS U  30      42.339  27.604  65.690  1.00 94.59           N  
ATOM   4512  N   GLY U  31      47.041  30.984  62.193  1.00 34.26           N  
ATOM   4513  CA  GLY U  31      48.187  31.282  61.391  1.00 34.26           C  
ATOM   4514  C   GLY U  31      49.232  31.810  62.312  1.00 34.26           C  
ATOM   4515  O   GLY U  31      50.428  31.733  62.037  1.00 34.26           O  
ATOM   4516  N   PHE U  32      48.782  32.437  63.410  1.00 78.24           N  
ATOM   4517  CA  PHE U  32      49.679  32.979  64.382  1.00 78.24           C  
ATOM   4518  C   PHE U  32      50.407  31.843  65.032  1.00 78.24           C  
ATOM   4519  O   PHE U  32      51.569  31.967  65.416  1.00 78.24           O  
ATOM   4520  CB  PHE U  32      48.974  33.845  65.436  1.00 78.24           C  
ATOM   4521  CG  PHE U  32      50.069  34.400  66.270  1.00 78.24           C  
ATOM   4522  CD1 PHE U  32      51.085  35.107  65.672  1.00 78.24           C  
ATOM   4523  CD2 PHE U  32      50.066  34.249  67.636  1.00 78.24           C  
ATOM   4524  CE1 PHE U  32      52.107  35.628  66.425  1.00 78.24           C  
ATOM   4525  CE2 PHE U  32      51.084  34.775  68.393  1.00 78.24           C  
ATOM   4526  CZ  PHE U  32      52.108  35.462  67.787  1.00 78.24           C  
ATOM   4527  N   GLU U  33      49.721  30.694  65.159  1.00 85.85           N  
ATOM   4528  CA  GLU U  33      50.238  29.502  65.769  1.00 85.85           C  
ATOM   4529  C   GLU U  33      51.413  29.015  64.979  1.00 85.85           C  
ATOM   4530  O   GLU U  33      52.253  28.282  65.492  1.00 85.85           O  
ATOM   4531  CB  GLU U  33      49.211  28.359  65.824  1.00 85.85           C  
ATOM   4532  CG  GLU U  33      49.759  27.098  66.493  1.00 85.85           C  
ATOM   4533  CD  GLU U  33      49.939  27.403  67.973  1.00 85.85           C  
ATOM   4534  OE1 GLU U  33      49.303  28.377  68.457  1.00 85.85           O  
ATOM   4535  OE2 GLU U  33      50.717  26.669  68.639  1.00 85.85           O1-
ATOM   4536  N   ARG U  34      51.504  29.402  63.698  1.00129.63           N  
ATOM   4537  CA  ARG U  34      52.527  28.928  62.810  1.00129.63           C  
ATOM   4538  C   ARG U  34      53.868  29.314  63.342  1.00129.63           C  
ATOM   4539  O   ARG U  34      54.886  28.745  62.953  1.00129.63           O  
ATOM   4540  CB  ARG U  34      52.375  29.479  61.385  1.00129.63           C  
ATOM   4541  CG  ARG U  34      51.080  28.988  60.741  1.00129.63           C  
ATOM   4542  CD  ARG U  34      50.972  27.461  60.707  1.00129.63           C  
ATOM   4543  NE  ARG U  34      49.586  27.115  60.285  1.00129.63           N  
ATOM   4544  CZ  ARG U  34      49.263  25.822  59.988  1.00129.63           C  
ATOM   4545  NH1 ARG U  34      50.217  24.848  60.053  1.00129.63           N1+
ATOM   4546  NH2 ARG U  34      47.986  25.503  59.626  1.00129.63           N  
ATOM   4547  N   LEU U  35      53.919  30.374  64.157  1.00 79.92           N  
ATOM   4548  CA  LEU U  35      55.144  30.801  64.766  1.00 79.92           C  
ATOM   4549  C   LEU U  35      55.577  29.832  65.816  1.00 79.92           C  
ATOM   4550  O   LEU U  35      56.773  29.627  66.018  1.00 79.92           O  
ATOM   4551  CB  LEU U  35      55.022  32.178  65.436  1.00 79.92           C  
ATOM   4552  CG  LEU U  35      54.711  33.312  64.442  1.00 79.92           C  
ATOM   4553  CD1 LEU U  35      54.611  34.670  65.153  1.00 79.92           C  
ATOM   4554  CD2 LEU U  35      55.710  33.320  63.274  1.00 79.92           C  
ATOM   4555  N   THR U  36      54.611  29.218  66.526  1.00226.09           N  
ATOM   4556  CA  THR U  36      54.964  28.375  67.630  1.00226.09           C  
ATOM   4557  C   THR U  36      55.875  27.298  67.150  1.00226.09           C  
ATOM   4558  O   THR U  36      55.725  26.769  66.050  1.00226.09           O  
ATOM   4559  CB  THR U  36      53.794  27.714  68.299  1.00226.09           C  
ATOM   4560  CG2 THR U  36      52.804  28.804  68.746  1.00226.09           C  
ATOM   4561  OG1 THR U  36      53.159  26.811  67.407  1.00226.09           O  
ATOM   4562  N   VAL U  37      56.874  26.974  67.992  1.00123.48           N  
ATOM   4563  CA  VAL U  37      57.843  25.969  67.685  1.00123.48           C  
ATOM   4564  C   VAL U  37      57.902  25.076  68.876  1.00123.48           C  
ATOM   4565  O   VAL U  37      57.262  25.340  69.892  1.00123.48           O  
ATOM   4566  CB  VAL U  37      59.226  26.514  67.477  1.00123.48           C  
ATOM   4567  CG1 VAL U  37      59.207  27.444  66.252  1.00123.48           C  
ATOM   4568  CG2 VAL U  37      59.680  27.203  68.775  1.00123.48           C  
ATOM   4569  N   ASN U  38      58.663  23.972  68.774  1.00211.06           N  
ATOM   4570  CA  ASN U  38      58.737  23.079  69.889  1.00211.06           C  
ATOM   4571  C   ASN U  38      59.274  23.862  71.038  1.00211.06           C  
ATOM   4572  O   ASN U  38      60.217  24.639  70.894  1.00211.06           O  
ATOM   4573  CB  ASN U  38      59.665  21.874  69.652  1.00211.06           C  
ATOM   4574  CG  ASN U  38      59.539  20.926  70.836  1.00211.06           C  
ATOM   4575  ND2 ASN U  38      59.188  19.644  70.549  1.00211.06           N  
ATOM   4576  OD1 ASN U  38      59.744  21.311  71.986  1.00211.06           O  
ATOM   4577  N   GLU U  39      58.654  23.685  72.218  1.00222.94           N  
ATOM   4578  CA  GLU U  39      59.065  24.402  73.386  1.00222.94           C  
ATOM   4579  C   GLU U  39      59.434  23.380  74.409  1.00222.94           C  
ATOM   4580  O   GLU U  39      58.983  22.237  74.347  1.00222.94           O  
ATOM   4581  CB  GLU U  39      57.940  25.269  73.977  1.00222.94           C  
ATOM   4582  CG  GLU U  39      57.540  26.443  73.080  1.00222.94           C  
ATOM   4583  CD  GLU U  39      56.426  27.211  73.778  1.00222.94           C  
ATOM   4584  OE1 GLU U  39      55.957  26.732  74.845  1.00222.94           O  
ATOM   4585  OE2 GLU U  39      56.028  28.285  73.253  1.00222.94           O1-
ATOM   4586  N   PRO U  40      60.265  23.766  75.342  1.00111.55           N  
ATOM   4587  CA  PRO U  40      60.695  22.874  76.380  1.00111.55           C  
ATOM   4588  C   PRO U  40      59.458  22.366  77.041  1.00111.55           C  
ATOM   4589  O   PRO U  40      58.448  23.067  77.011  1.00111.55           O  
ATOM   4590  CB  PRO U  40      61.517  23.731  77.338  1.00111.55           C  
ATOM   4591  CG  PRO U  40      60.876  25.123  77.194  1.00111.55           C  
ATOM   4592  CD  PRO U  40      60.404  25.161  75.730  1.00111.55           C  
ATOM   4593  N   GLN U  41      59.517  21.141  77.601  1.00263.51           N  
ATOM   4594  CA  GLN U  41      58.391  20.515  78.230  1.00263.51           C  
ATOM   4595  C   GLN U  41      57.633  19.831  77.146  1.00263.51           C  
ATOM   4596  O   GLN U  41      57.835  20.112  75.966  1.00263.51           O  
ATOM   4597  CB  GLN U  41      57.439  21.466  78.982  1.00263.51           C  
ATOM   4598  CG  GLN U  41      58.070  22.107  80.220  1.00263.51           C  
ATOM   4599  CD  GLN U  41      58.198  21.029  81.286  1.00263.51           C  
ATOM   4600  NE2 GLN U  41      57.665  19.814  80.985  1.00263.51           N  
ATOM   4601  OE1 GLN U  41      58.755  21.259  82.358  1.00263.51           O  
ATOM   4602  N   MET U  42      56.747  18.890  77.516  1.00206.49           N  
ATOM   4603  CA  MET U  42      56.032  18.197  76.491  1.00206.49           C  
ATOM   4604  C   MET U  42      54.771  18.951  76.243  1.00206.49           C  
ATOM   4605  O   MET U  42      53.796  18.811  76.979  1.00206.49           O  
ATOM   4606  CB  MET U  42      55.625  16.771  76.895  1.00206.49           C  
ATOM   4607  CG  MET U  42      56.812  15.846  77.168  1.00206.49           C  
ATOM   4608  SD  MET U  42      56.349  14.157  77.655  1.00206.49           S  
ATOM   4609  CE  MET U  42      58.043  13.637  78.052  1.00206.49           C  
ATOM   4610  N   SER U  43      54.768  19.793  75.193  1.00167.10           N  
ATOM   4611  CA  SER U  43      53.569  20.498  74.864  1.00167.10           C  
ATOM   4612  C   SER U  43      53.572  20.683  73.386  1.00167.10           C  
ATOM   4613  O   SER U  43      54.557  21.140  72.809  1.00167.10           O  
ATOM   4614  CB  SER U  43      53.482  21.900  75.491  1.00167.10           C  
ATOM   4615  OG  SER U  43      53.436  21.802  76.907  1.00167.10           O  
ATOM   4616  N   ASP U  44      52.462  20.308  72.727  1.00152.38           N  
ATOM   4617  CA  ASP U  44      52.378  20.509  71.313  1.00152.38           C  
ATOM   4618  C   ASP U  44      50.965  20.876  71.017  1.00152.38           C  
ATOM   4619  O   ASP U  44      50.135  20.008  70.751  1.00152.38           O  
ATOM   4620  CB  ASP U  44      52.701  19.250  70.490  1.00152.38           C  
ATOM   4621  CG  ASP U  44      54.197  18.988  70.589  1.00152.38           C  
ATOM   4622  OD1 ASP U  44      54.973  19.981  70.587  1.00152.38           O  
ATOM   4623  OD2 ASP U  44      54.586  17.791  70.658  1.00152.38           O1-
ATOM   4624  N   LYS U  45      50.645  22.181  71.065  1.00166.45           N  
ATOM   4625  CA  LYS U  45      49.299  22.556  70.764  1.00166.45           C  
ATOM   4626  C   LYS U  45      49.338  23.286  69.466  1.00166.45           C  
ATOM   4627  O   LYS U  45      49.827  24.412  69.391  1.00166.45           O  
ATOM   4628  CB  LYS U  45      48.680  23.518  71.792  1.00166.45           C  
ATOM   4629  CG  LYS U  45      48.526  22.917  73.189  1.00166.45           C  
ATOM   4630  CD  LYS U  45      48.208  23.960  74.262  1.00166.45           C  
ATOM   4631  CE  LYS U  45      49.330  24.979  74.473  1.00166.45           C  
ATOM   4632  NZ  LYS U  45      48.942  25.950  75.521  1.00166.45           N1+
ATOM   4633  N   HIS U  46      48.833  22.648  68.396  1.00231.04           N  
ATOM   4634  CA  HIS U  46      48.805  23.321  67.135  1.00231.04           C  
ATOM   4635  C   HIS U  46      47.515  22.957  66.489  1.00231.04           C  
ATOM   4636  O   HIS U  46      47.197  21.778  66.338  1.00231.04           O  
ATOM   4637  CB  HIS U  46      49.933  22.893  66.181  1.00231.04           C  
ATOM   4638  CG  HIS U  46      49.952  23.683  64.906  1.00231.04           C  
ATOM   4639  CD2 HIS U  46      50.677  24.785  64.570  1.00231.04           C  
ATOM   4640  ND1 HIS U  46      49.181  23.390  63.803  1.00231.04           N  
ATOM   4641  CE1 HIS U  46      49.475  24.322  62.862  1.00231.04           C  
ATOM   4642  NE2 HIS U  46      50.378  25.190  63.281  1.00231.04           N  
ATOM   4643  N   ALA U  47      46.718  23.970  66.104  1.00287.63           N  
ATOM   4644  CA  ALA U  47      45.482  23.660  65.459  1.00287.63           C  
ATOM   4645  C   ALA U  47      45.256  24.694  64.411  1.00287.63           C  
ATOM   4646  O   ALA U  47      45.674  25.836  64.560  1.00287.63           O  
ATOM   4647  CB  ALA U  47      44.266  23.699  66.401  1.00287.63           C  
ATOM   4648  N   THR U  48      44.639  24.272  63.294  1.00339.36           N  
ATOM   4649  CA  THR U  48      44.226  25.073  62.176  1.00339.36           C  
ATOM   4650  C   THR U  48      43.270  24.146  61.509  1.00339.36           C  
ATOM   4651  O   THR U  48      43.470  22.941  61.651  1.00339.36           O  
ATOM   4652  CB  THR U  48      45.358  25.337  61.233  1.00339.36           C  
ATOM   4653  CG2 THR U  48      46.437  26.164  61.949  1.00339.36           C  
ATOM   4654  OG1 THR U  48      45.916  24.102  60.820  1.00339.36           O  
ATOM   4655  N   VAL U  49      42.188  24.579  60.812  1.00 69.50           N  
ATOM   4656  CA  VAL U  49      41.536  23.340  60.400  1.00 69.50           C  
ATOM   4657  C   VAL U  49      42.271  22.717  59.210  1.00 69.50           C  
ATOM   4658  O   VAL U  49      42.317  21.491  59.067  1.00 69.50           O  
ATOM   4659  CB  VAL U  49      40.119  23.564  59.962  1.00 69.50           C  
ATOM   4660  CG1 VAL U  49      39.545  22.230  59.457  1.00 69.50           C  
ATOM   4661  CG2 VAL U  49      39.336  24.179  61.134  1.00 69.50           C  
ATOM   4662  N   VAL U  50      42.856  23.569  58.371  1.00 24.70           N  
ATOM   4663  CA  VAL U  50      43.586  23.138  57.178  1.00 24.70           C  
ATOM   4664  C   VAL U  50      45.007  22.674  57.527  1.00 24.70           C  
ATOM   4665  O   VAL U  50      45.646  23.224  58.426  1.00 24.70           O  
ATOM   4666  CB  VAL U  50      43.715  24.256  56.179  1.00 24.70           C  
ATOM   4667  CG1 VAL U  50      44.507  23.774  54.953  1.00 24.70           C  
ATOM   4668  CG2 VAL U  50      42.307  24.779  55.853  1.00 24.70           C  
ATOM   4669  N   PRO U  51      45.517  21.653  56.813  1.00 50.06           N  
ATOM   4670  CA  PRO U  51      46.864  21.114  57.048  1.00 50.06           C  
ATOM   4671  C   PRO U  51      47.986  22.147  56.990  1.00 50.06           C  
ATOM   4672  O   PRO U  51      47.797  23.251  56.487  1.00 50.06           O  
ATOM   4673  CB  PRO U  51      47.013  19.962  56.050  1.00 50.06           C  
ATOM   4674  CG  PRO U  51      45.866  20.159  55.035  1.00 50.06           C  
ATOM   4675  CD  PRO U  51      44.771  20.891  55.830  1.00 50.06           C  
ATOM   4676  N   PRO U  52      49.174  21.791  57.504  1.00 51.10           N  
ATOM   4677  CA  PRO U  52      50.338  22.682  57.518  1.00 51.10           C  
ATOM   4678  C   PRO U  52      50.874  23.032  56.138  1.00 51.10           C  
ATOM   4679  O   PRO U  52      50.972  24.208  55.785  1.00 51.10           O  
ATOM   4680  CB  PRO U  52      51.366  22.004  58.425  1.00 51.10           C  
ATOM   4681  CG  PRO U  52      50.879  20.544  58.541  1.00 51.10           C  
ATOM   4682  CD  PRO U  52      49.353  20.634  58.360  1.00 51.10           C  
ATOM   4683  N   GLU U  53      51.225  22.017  55.356  1.00 48.87           N  
ATOM   4684  CA  GLU U  53      51.758  22.264  54.026  1.00 48.87           C  
ATOM   4685  C   GLU U  53      50.723  22.957  53.145  1.00 48.87           C  
ATOM   4686  O   GLU U  53      51.048  23.446  52.063  1.00 48.87           O  
ATOM   4687  CB  GLU U  53      52.229  21.036  53.250  1.00 48.87           C  
ATOM   4688  CG  GLU U  53      52.995  21.512  52.018  1.00 48.87           C  
ATOM   4689  CD  GLU U  53      53.210  20.347  51.087  1.00 48.87           C  
ATOM   4690  OE1 GLU U  53      52.936  19.192  51.505  1.00 48.87           O  
ATOM   4691  OE2 GLU U  53      53.650  20.604  49.935  1.00 48.87           O1-
ATOM   4692  N   GLU U  54      49.478  23.002  53.614  1.00 52.40           N  
ATOM   4693  CA  GLU U  54      48.406  23.663  52.871  1.00 52.40           C  
ATOM   4694  C   GLU U  54      48.375  25.149  53.214  1.00 52.40           C  
ATOM   4695  O   GLU U  54      48.497  26.004  52.338  1.00 52.40           O  
ATOM   4696  CB  GLU U  54      47.016  23.085  53.182  1.00 52.40           C  
ATOM   4697  CG  GLU U  54      46.801  21.691  52.592  1.00 52.40           C  
ATOM   4698  CD  GLU U  54      46.708  21.838  51.079  1.00 52.40           C  
ATOM   4699  OE1 GLU U  54      45.902  22.691  50.619  1.00 52.40           O  
ATOM   4700  OE2 GLU U  54      47.444  21.107  50.365  1.00 52.40           O1-
ATOM   4701  N   PHE U  55      48.206  25.441  54.498  1.00114.80           N  
ATOM   4702  CA  PHE U  55      48.172  26.809  54.994  1.00114.80           C  
ATOM   4703  C   PHE U  55      49.390  27.580  54.477  1.00114.80           C  
ATOM   4704  O   PHE U  55      49.350  28.802  54.361  1.00114.80           O  
ATOM   4705  CB  PHE U  55      48.232  26.725  56.534  1.00114.80           C  
ATOM   4706  CG  PHE U  55      48.551  28.000  57.233  1.00114.80           C  
ATOM   4707  CD1 PHE U  55      49.856  28.428  57.326  1.00114.80           C  
ATOM   4708  CD2 PHE U  55      47.565  28.742  57.839  1.00114.80           C  
ATOM   4709  CE1 PHE U  55      50.171  29.590  57.992  1.00114.80           C  
ATOM   4710  CE2 PHE U  55      47.881  29.902  58.504  1.00114.80           C  
ATOM   4711  CZ  PHE U  55      49.179  30.333  58.583  1.00114.80           C  
ATOM   4712  N   SER U  56      50.466  26.863  54.160  1.00 25.75           N  
ATOM   4713  CA  SER U  56      51.682  27.499  53.661  1.00 25.75           C  
ATOM   4714  C   SER U  56      51.548  27.903  52.193  1.00 25.75           C  
ATOM   4715  O   SER U  56      51.979  28.987  51.804  1.00 25.75           O  
ATOM   4716  CB  SER U  56      52.898  26.551  53.735  1.00 25.75           C  
ATOM   4717  OG  SER U  56      52.717  25.433  52.874  1.00 25.75           O  
ATOM   4718  N   ASN U  57      50.960  27.030  51.379  1.00 14.05           N  
ATOM   4719  CA  ASN U  57      50.774  27.324  49.957  1.00 14.05           C  
ATOM   4720  C   ASN U  57      50.022  28.634  49.782  1.00 14.05           C  
ATOM   4721  O   ASN U  57      50.572  29.620  49.293  1.00 14.05           O  
ATOM   4722  CB  ASN U  57      49.953  26.242  49.234  1.00 14.05           C  
ATOM   4723  CG  ASN U  57      50.740  24.938  49.249  1.00 14.05           C  
ATOM   4724  ND2 ASN U  57      50.050  23.826  49.623  1.00 14.05           N  
ATOM   4725  OD1 ASN U  57      51.930  24.903  48.942  1.00 14.05           O  
ATOM   4726  N   THR U  58      48.755  28.625  50.182  1.00 14.05           N  
ATOM   4727  CA  THR U  58      47.903  29.798  50.071  1.00 14.05           C  
ATOM   4728  C   THR U  58      48.579  31.045  50.621  1.00 14.05           C  
ATOM   4729  O   THR U  58      48.667  32.055  49.930  1.00 14.05           O  
ATOM   4730  CB  THR U  58      46.608  29.637  50.816  1.00 14.05           C  
ATOM   4731  CG2 THR U  58      45.873  28.400  50.273  1.00 14.05           C  
ATOM   4732  OG1 THR U  58      46.855  29.484  52.207  1.00 14.05           O  
ATOM   4733  N   ILE U  59      49.055  30.981  51.859  1.00 60.98           N  
ATOM   4734  CA  ILE U  59      49.717  32.130  52.465  1.00 60.98           C  
ATOM   4735  C   ILE U  59      50.740  32.768  51.525  1.00 60.98           C  
ATOM   4736  O   ILE U  59      50.902  33.989  51.513  1.00 60.98           O  
ATOM   4737  CB  ILE U  59      50.359  31.887  53.786  1.00 60.98           C  
ATOM   4738  CG1 ILE U  59      49.291  31.886  54.877  1.00 60.98           C  
ATOM   4739  CG2 ILE U  59      51.435  32.946  53.997  1.00 60.98           C  
ATOM   4740  CD1 ILE U  59      49.920  31.962  56.255  1.00 60.98           C  
ATOM   4741  N   ASP U  60      51.420  31.944  50.734  1.00 15.16           N  
ATOM   4742  CA  ASP U  60      52.419  32.446  49.798  1.00 15.16           C  
ATOM   4743  C   ASP U  60      51.778  33.032  48.549  1.00 15.16           C  
ATOM   4744  O   ASP U  60      52.191  34.086  48.066  1.00 15.16           O  
ATOM   4745  CB  ASP U  60      53.399  31.358  49.332  1.00 15.16           C  
ATOM   4746  CG  ASP U  60      54.286  30.993  50.514  1.00 15.16           C  
ATOM   4747  OD1 ASP U  60      54.197  31.692  51.559  1.00 15.16           O  
ATOM   4748  OD2 ASP U  60      55.067  30.013  50.387  1.00 15.16           O1-
ATOM   4749  N   GLU U  61      50.762  32.353  48.032  1.00 46.84           N  
ATOM   4750  CA  GLU U  61      50.063  32.832  46.846  1.00 46.84           C  
ATOM   4751  C   GLU U  61      49.280  34.107  47.164  1.00 46.84           C  
ATOM   4752  O   GLU U  61      49.020  34.915  46.277  1.00 46.84           O  
ATOM   4753  CB  GLU U  61      49.067  31.796  46.291  1.00 46.84           C  
ATOM   4754  CG  GLU U  61      48.421  32.201  44.963  1.00 46.84           C  
ATOM   4755  CD  GLU U  61      47.217  33.086  45.254  1.00 46.84           C  
ATOM   4756  OE1 GLU U  61      46.807  33.159  46.444  1.00 46.84           O  
ATOM   4757  OE2 GLU U  61      46.687  33.699  44.289  1.00 46.84           O1-
ATOM   4758  N   LEU U  62      48.908  34.279  48.430  1.00 23.56           N  
ATOM   4759  CA  LEU U  62      48.170  35.463  48.869  1.00 23.56           C  
ATOM   4760  C   LEU U  62      49.118  36.630  49.093  1.00 23.56           C  
ATOM   4761  O   LEU U  62      48.773  37.786  48.849  1.00 23.56           O  
ATOM   4762  CB  LEU U  62      47.427  35.247  50.199  1.00 23.56           C  
ATOM   4763  CG  LEU U  62      46.287  34.216  50.120  1.00 23.56           C  
ATOM   4764  CD1 LEU U  62      45.589  34.056  51.479  1.00 23.56           C  
ATOM   4765  CD2 LEU U  62      45.307  34.554  48.984  1.00 23.56           C  
ATOM   4766  N   SER U  63      50.315  36.318  49.571  1.00 70.33           N  
ATOM   4767  CA  SER U  63      51.315  37.337  49.829  1.00 70.33           C  
ATOM   4768  C   SER U  63      52.104  37.653  48.562  1.00 70.33           C  
ATOM   4769  O   SER U  63      52.783  38.674  48.487  1.00 70.33           O  
ATOM   4770  CB  SER U  63      52.377  36.860  50.829  1.00 70.33           C  
ATOM   4771  OG  SER U  63      51.758  36.368  52.005  1.00 70.33           O  
ATOM   4772  N   THR U  64      52.017  36.781  47.565  1.00 88.34           N  
ATOM   4773  CA  THR U  64      52.713  37.027  46.307  1.00 88.34           C  
ATOM   4774  C   THR U  64      51.956  38.102  45.526  1.00 88.34           C  
ATOM   4775  O   THR U  64      52.561  39.001  44.930  1.00 88.34           O  
ATOM   4776  CB  THR U  64      52.827  35.789  45.459  1.00 88.34           C  
ATOM   4777  CG2 THR U  64      51.439  35.371  44.943  1.00 88.34           C  
ATOM   4778  OG1 THR U  64      53.705  36.028  44.373  1.00 88.34           O  
ATOM   4779  N   ASP U  65      50.628  38.007  45.539  1.00 15.43           N  
ATOM   4780  CA  ASP U  65      49.791  38.969  44.842  1.00 15.43           C  
ATOM   4781  C   ASP U  65      49.940  40.323  45.508  1.00 15.43           C  
ATOM   4782  O   ASP U  65      50.015  41.342  44.836  1.00 15.43           O  
ATOM   4783  CB  ASP U  65      48.299  38.606  44.912  1.00 15.43           C  
ATOM   4784  CG  ASP U  65      48.084  37.324  44.124  1.00 15.43           C  
ATOM   4785  OD1 ASP U  65      49.043  36.883  43.435  1.00 15.43           O  
ATOM   4786  OD2 ASP U  65      46.956  36.768  44.199  1.00 15.43           O1-
ATOM   4787  N   ILE U  66      49.989  40.326  46.836  1.00 92.23           N  
ATOM   4788  CA  ILE U  66      50.152  41.561  47.591  1.00 92.23           C  
ATOM   4789  C   ILE U  66      51.459  42.256  47.239  1.00 92.23           C  
ATOM   4790  O   ILE U  66      51.555  43.480  47.297  1.00 92.23           O  
ATOM   4791  CB  ILE U  66      50.314  41.283  49.064  1.00 92.23           C  
ATOM   4792  CG1 ILE U  66      49.134  40.505  49.673  1.00 92.23           C  
ATOM   4793  CG2 ILE U  66      50.577  42.631  49.753  1.00 92.23           C  
ATOM   4794  CD1 ILE U  66      47.861  41.320  49.856  1.00 92.23           C  
ATOM   4795  N   ILE U  67      52.473  41.482  46.878  1.00 93.99           N  
ATOM   4796  CA  ILE U  67      53.743  42.085  46.515  1.00 93.99           C  
ATOM   4797  C   ILE U  67      53.657  42.681  45.114  1.00 93.99           C  
ATOM   4798  O   ILE U  67      54.216  43.743  44.855  1.00 93.99           O  
ATOM   4799  CB  ILE U  67      54.965  41.210  46.669  1.00 93.99           C  
ATOM   4800  CG1 ILE U  67      54.967  39.990  45.749  1.00 93.99           C  
ATOM   4801  CG2 ILE U  67      55.076  40.847  48.157  1.00 93.99           C  
ATOM   4802  CD1 ILE U  67      56.300  39.244  45.753  1.00 93.99           C  
ATOM   4803  N   LEU U  68      52.946  42.006  44.215  1.00 25.82           N  
ATOM   4804  CA  LEU U  68      52.795  42.511  42.853  1.00 25.82           C  
ATOM   4805  C   LEU U  68      51.870  43.735  42.842  1.00 25.82           C  
ATOM   4806  O   LEU U  68      52.126  44.716  42.141  1.00 25.82           O  
ATOM   4807  CB  LEU U  68      52.144  41.469  41.927  1.00 25.82           C  
ATOM   4808  CG  LEU U  68      52.940  40.155  41.802  1.00 25.82           C  
ATOM   4809  CD1 LEU U  68      52.234  39.163  40.863  1.00 25.82           C  
ATOM   4810  CD2 LEU U  68      54.397  40.416  41.391  1.00 25.82           C  
ATOM   4811  N   LYS U  69      50.800  43.669  43.624  1.00141.22           N  
ATOM   4812  CA  LYS U  69      49.863  44.774  43.730  1.00141.22           C  
ATOM   4813  C   LYS U  69      50.586  46.005  44.263  1.00141.22           C  
ATOM   4814  O   LYS U  69      50.226  47.134  43.935  1.00141.22           O  
ATOM   4815  CB  LYS U  69      48.671  44.472  44.647  1.00141.22           C  
ATOM   4816  CG  LYS U  69      47.625  43.541  44.029  1.00141.22           C  
ATOM   4817  CD  LYS U  69      46.958  44.116  42.777  1.00141.22           C  
ATOM   4818  CE  LYS U  69      46.659  45.614  42.875  1.00141.22           C  
ATOM   4819  NZ  LYS U  69      45.847  45.898  44.077  1.00141.22           N1+
ATOM   4820  N   THR U  70      51.594  45.801  45.100  1.00 14.73           N  
ATOM   4821  CA  THR U  70      52.306  46.943  45.646  1.00 14.73           C  
ATOM   4822  C   THR U  70      53.173  47.568  44.574  1.00 14.73           C  
ATOM   4823  O   THR U  70      53.414  48.772  44.583  1.00 14.73           O  
ATOM   4824  CB  THR U  70      53.214  46.559  46.780  1.00 14.73           C  
ATOM   4825  CG2 THR U  70      53.908  47.825  47.311  1.00 14.73           C  
ATOM   4826  OG1 THR U  70      52.469  45.941  47.819  1.00 14.73           O  
ATOM   4827  N   ARG U  71      53.637  46.744  43.642  1.00133.99           N  
ATOM   4828  CA  ARG U  71      54.465  47.236  42.553  1.00133.99           C  
ATOM   4829  C   ARG U  71      53.541  48.011  41.617  1.00133.99           C  
ATOM   4830  O   ARG U  71      53.772  49.178  41.293  1.00133.99           O  
ATOM   4831  CB  ARG U  71      55.291  46.203  41.749  1.00133.99           C  
ATOM   4832  CG  ARG U  71      54.536  45.148  40.949  1.00133.99           C  
ATOM   4833  CD  ARG U  71      55.455  44.273  40.096  1.00133.99           C  
ATOM   4834  NE  ARG U  71      56.792  44.259  40.756  1.00133.99           N  
ATOM   4835  CZ  ARG U  71      57.042  43.410  41.795  1.00133.99           C  
ATOM   4836  NH1 ARG U  71      56.056  42.591  42.263  1.00133.99           N1+
ATOM   4837  NH2 ARG U  71      58.278  43.387  42.375  1.00133.99           N  
ATOM   4838  N   GLN U  72      52.477  47.342  41.202  1.00 16.07           N  
ATOM   4839  CA  GLN U  72      51.501  47.950  40.326  1.00 16.07           C  
ATOM   4840  C   GLN U  72      51.059  49.315  40.864  1.00 16.07           C  
ATOM   4841  O   GLN U  72      51.021  50.302  40.139  1.00 16.07           O  
ATOM   4842  CB  GLN U  72      50.229  47.100  40.155  1.00 16.07           C  
ATOM   4843  CG  GLN U  72      49.201  47.742  39.219  1.00 16.07           C  
ATOM   4844  CD  GLN U  72      47.994  46.819  39.129  1.00 16.07           C  
ATOM   4845  NE2 GLN U  72      47.076  47.114  38.169  1.00 16.07           N  
ATOM   4846  OE1 GLN U  72      47.867  45.860  39.889  1.00 16.07           O  
ATOM   4847  N   ILE U  73      50.747  49.378  42.146  1.00 20.53           N  
ATOM   4848  CA  ILE U  73      50.314  50.629  42.720  1.00 20.53           C  
ATOM   4849  C   ILE U  73      51.392  51.690  42.651  1.00 20.53           C  
ATOM   4850  O   ILE U  73      51.112  52.842  42.326  1.00 20.53           O  
ATOM   4851  CB  ILE U  73      49.886  50.493  44.152  1.00 20.53           C  
ATOM   4852  CG1 ILE U  73      48.650  49.581  44.244  1.00 20.53           C  
ATOM   4853  CG2 ILE U  73      49.655  51.901  44.724  1.00 20.53           C  
ATOM   4854  CD1 ILE U  73      48.278  49.194  45.673  1.00 20.53           C  
ATOM   4855  N   ASN U  74      52.630  51.316  42.941  1.00 19.39           N  
ATOM   4856  CA  ASN U  74      53.713  52.291  42.893  1.00 19.39           C  
ATOM   4857  C   ASN U  74      53.926  52.788  41.458  1.00 19.39           C  
ATOM   4858  O   ASN U  74      54.296  53.938  41.249  1.00 19.39           O  
ATOM   4859  CB  ASN U  74      55.058  51.728  43.389  1.00 19.39           C  
ATOM   4860  CG  ASN U  74      55.024  51.668  44.911  1.00 19.39           C  
ATOM   4861  ND2 ASN U  74      55.268  50.459  45.483  1.00 19.39           N  
ATOM   4862  OD1 ASN U  74      54.788  52.676  45.576  1.00 19.39           O  
ATOM   4863  N   LYS U  75      53.688  51.933  40.468  1.00158.08           N  
ATOM   4864  CA  LYS U  75      53.830  52.357  39.077  1.00158.08           C  
ATOM   4865  C   LYS U  75      52.709  53.343  38.695  1.00158.08           C  
ATOM   4866  O   LYS U  75      52.955  54.357  38.030  1.00158.08           O  
ATOM   4867  CB  LYS U  75      53.953  51.314  37.933  1.00158.08           C  
ATOM   4868  CG  LYS U  75      53.057  50.079  37.897  1.00158.08           C  
ATOM   4869  CD  LYS U  75      53.680  48.871  38.587  1.00158.08           C  
ATOM   4870  CE  LYS U  75      54.797  48.203  37.783  1.00158.08           C  
ATOM   4871  NZ  LYS U  75      54.231  47.528  36.594  1.00158.08           N1+
ATOM   4872  N   LEU U  76      51.478  53.039  39.102  1.00 68.52           N  
ATOM   4873  CA  LEU U  76      50.357  53.932  38.836  1.00 68.52           C  
ATOM   4874  C   LEU U  76      50.684  55.280  39.466  1.00 68.52           C  
ATOM   4875  O   LEU U  76      50.646  56.307  38.808  1.00 68.52           O  
ATOM   4876  CB  LEU U  76      49.035  53.452  39.469  1.00 68.52           C  
ATOM   4877  CG  LEU U  76      48.279  52.351  38.696  1.00 68.52           C  
ATOM   4878  CD1 LEU U  76      47.556  52.936  37.477  1.00 68.52           C  
ATOM   4879  CD2 LEU U  76      49.188  51.179  38.306  1.00 68.52           C  
ATOM   4880  N   ILE U  77      51.029  55.290  40.742  1.00 21.87           N  
ATOM   4881  CA  ILE U  77      51.352  56.551  41.366  1.00 21.87           C  
ATOM   4882  C   ILE U  77      52.388  57.292  40.547  1.00 21.87           C  
ATOM   4883  O   ILE U  77      52.296  58.500  40.368  1.00 21.87           O  
ATOM   4884  CB  ILE U  77      51.885  56.404  42.761  1.00 21.87           C  
ATOM   4885  CG1 ILE U  77      50.832  55.744  43.667  1.00 21.87           C  
ATOM   4886  CG2 ILE U  77      52.313  57.798  43.250  1.00 21.87           C  
ATOM   4887  CD1 ILE U  77      51.374  55.340  45.038  1.00 21.87           C  
ATOM   4888  N   ASP U  78      53.380  56.580  40.034  1.00113.82           N  
ATOM   4889  CA  ASP U  78      54.412  57.255  39.248  1.00113.82           C  
ATOM   4890  C   ASP U  78      53.823  57.861  37.990  1.00113.82           C  
ATOM   4891  O   ASP U  78      54.166  58.987  37.631  1.00113.82           O  
ATOM   4892  CB  ASP U  78      55.752  56.519  39.020  1.00113.82           C  
ATOM   4893  CG  ASP U  78      55.600  55.131  38.450  1.00113.82           C  
ATOM   4894  OD1 ASP U  78      55.283  54.979  37.240  1.00113.82           O  
ATOM   4895  OD2 ASP U  78      55.844  54.191  39.250  1.00113.82           O1-
ATOM   4896  N   SER U  79      52.922  57.125  37.337  1.00 25.20           N  
ATOM   4897  CA  SER U  79      52.299  57.583  36.098  1.00 25.20           C  
ATOM   4898  C   SER U  79      51.165  58.592  36.263  1.00 25.20           C  
ATOM   4899  O   SER U  79      50.597  59.057  35.275  1.00 25.20           O  
ATOM   4900  CB  SER U  79      51.726  56.424  35.261  1.00 25.20           C  
ATOM   4901  OG  SER U  79      50.610  55.844  35.920  1.00 25.20           O  
ATOM   4902  N   LEU U  80      50.807  58.934  37.493  1.00117.75           N  
ATOM   4903  CA  LEU U  80      49.746  59.921  37.645  1.00117.75           C  
ATOM   4904  C   LEU U  80      50.229  61.198  36.969  1.00117.75           C  
ATOM   4905  O   LEU U  80      51.364  61.640  37.188  1.00117.75           O  
ATOM   4906  CB  LEU U  80      49.554  60.062  39.173  1.00117.75           C  
ATOM   4907  CG  LEU U  80      48.488  60.993  39.741  1.00117.75           C  
ATOM   4908  CD1 LEU U  80      48.471  60.906  41.277  1.00117.75           C  
ATOM   4909  CD2 LEU U  80      48.693  62.426  39.258  1.00117.75           C  
ATOM   4910  N   PRO U  81      49.381  61.801  36.124  1.00134.38           N  
ATOM   4911  CA  PRO U  81      49.754  63.033  35.428  1.00134.38           C  
ATOM   4912  C   PRO U  81      49.907  64.202  36.394  1.00134.38           C  
ATOM   4913  O   PRO U  81      49.147  64.339  37.352  1.00134.38           O  
ATOM   4914  CB  PRO U  81      48.642  63.277  34.412  1.00134.38           C  
ATOM   4915  CG  PRO U  81      48.046  61.879  34.161  1.00134.38           C  
ATOM   4916  CD  PRO U  81      48.296  61.098  35.463  1.00134.38           C  
ATOM   4917  N   GLY U  82      50.909  65.033  36.145  1.00  1.91           N  
ATOM   4918  CA  GLY U  82      51.146  66.180  37.003  1.00  1.91           C  
ATOM   4919  C   GLY U  82      51.474  65.790  38.431  1.00  1.91           C  
ATOM   4920  O   GLY U  82      51.303  66.592  39.356  1.00  1.91           O  
ATOM   4921  N   VAL U  83      51.961  64.562  38.606  1.00 69.08           N  
ATOM   4922  CA  VAL U  83      52.301  64.044  39.926  1.00 69.08           C  
ATOM   4923  C   VAL U  83      53.357  64.890  40.635  1.00 69.08           C  
ATOM   4924  O   VAL U  83      53.299  65.066  41.857  1.00 69.08           O  
ATOM   4925  CB  VAL U  83      52.822  62.637  39.874  1.00 69.08           C  
ATOM   4926  CG1 VAL U  83      54.170  62.636  39.132  1.00 69.08           C  
ATOM   4927  CG2 VAL U  83      52.901  62.091  41.310  1.00 69.08           C  
ATOM   4928  N   ASP U  84      54.309  65.424  39.872  1.00 23.51           N  
ATOM   4929  CA  ASP U  84      55.362  66.250  40.451  1.00 23.51           C  
ATOM   4930  C   ASP U  84      55.034  67.718  40.339  1.00 23.51           C  
ATOM   4931  O   ASP U  84      55.921  68.555  40.464  1.00 23.51           O  
ATOM   4932  CB  ASP U  84      56.722  66.054  39.761  1.00 23.51           C  
ATOM   4933  CG  ASP U  84      57.245  64.668  40.110  1.00 23.51           C  
ATOM   4934  OD1 ASP U  84      56.712  64.056  41.074  1.00 23.51           O  
ATOM   4935  OD2 ASP U  84      58.190  64.204  39.418  1.00 23.51           O1-
ATOM   4936  N   VAL U  85      53.764  68.032  40.114  1.00 78.67           N  
ATOM   4937  CA  VAL U  85      53.345  69.421  39.956  1.00 78.67           C  
ATOM   4938  C   VAL U  85      52.438  69.893  41.085  1.00 78.67           C  
ATOM   4939  O   VAL U  85      51.623  69.125  41.589  1.00 78.67           O  
ATOM   4940  CB  VAL U  85      52.601  69.682  38.682  1.00 78.67           C
[truncated: 111,085 more chars]
