# Supplementary material for: Model of the Mediator middle module based on protein cross-linking
Source: Nucleic Acids Res. 2013 Aug 10;41(20):9266–73. doi: 10.1093/nar/gkt704 (PMC3814369; doi:10.1093/nar/gkt704)
Supplement: Supplementary Data [file supp_gkt704_nar-01550-h-2013-File010.xls]

## Sheet: Sheet1
Type	Protein 1	Sequence 1	Link position 1	Linked residue 1	Protein 2	Sequence 2	Link position 2	Linked residue 2
Inter-protein	Med10	LYKLNVR	3	62	Med7	KVENIR	1	147
Inter-protein	Med10	IVDEFPELKEPVEDIIKR	9	137	Med7	KVENIR	1	147
Inter-protein	Med10	EPVEDIIKR	8	145	Med7	KVENIR	1	147
Inter-protein	Med10	EPVEDIIKR	8	145	Med7	KVENIR	1	147
Inter-protein	Med4	SVQDTK	6	7	Med21	HVDSLIEDFVDGIANSKK	17	137
Inter-protein	Med4	KNTILQQR	1	138	Med21	AIKK	3	113
Inter-protein	Med4	KNTILQQR	1	138	Med7	YKR	2	185
Inter-protein	Med4	SKINSTE	2	147	Med21	MTDR	1	1
Inter-protein	Med4	SKINSTELLDYATK	2	147	Med21	MTDR	1	1
Inter-protein	Med4	SKINSTELLDYATK	2	147	Med21	TDR	1	2
Inter-protein	Med4	SKINSTELLDYATK	2	147	Med7	KSTENESTNYQYK	1	103
Inter-protein	Med4	INSTELLDYATKLSK	12	159	Med7	KSTENESTNYQYK	1	103
Inter-protein	Med4	LSKFTK	3	162	Med7	STENESTNYQYKIQELR	12	115
Inter-protein	Med7	YKEK	2	35	Med21	KK	1	114
Inter-protein	Med7	KSTENESTNYQYK	1	103	Med21	TDR	1	2
Inter-protein	Med9	KDPNNLSNQLE	1	78	Med4	SVQD	1	2
Inter-protein	Med9	KDPNNLSNQLETLTGSIR	1	78	Med4	SVQDTK	6	7
Inter-protein	Med9	KDPNNLSNQLETLTGSIR	1	78	Med4	SVQDTK	6	7
Inter-protein	Med9	KDPNNLSNQLETLTGSIR	1	78	Med4	FKPNLDIAK	2	64
Inter-protein	Med9	KDPNNLSNQLETLTGSIR	1	78	Med4	FKPNLDIAK	2	64
Inter-protein	Med9	KDPNNLSNQLETLTGSIR	1	78	Med4	FKPNLDIAKDLIR	2	64
Inter-protein	Med9	KDPNNLSNQLETLTGSIR	1	78	Med4	FKPNLDIAKDLIR	2	64
Inter-protein	Med9	KDPNNLSNQLETLTGSIR	1	78	Med4	TDEALFENVKLLAEYDNIYR	10	85
Inter-protein	Med9	LLSKSPSE	4	117	Med4	DKLSKVQLYE	2	36
Inter-protein	Med9	EQELQIKR	7	136	Med21	HVDSLIEDFVDGIANSKK	17	137
Inter-protein	Med9	EQELQIKR	7	136	Med4	SVQDTK	6	7
Inter-protein	Med9	KLQR	1	146	Med21	EKLLR	2	117
Intra-protein	Med10	LYKLNVR	3	62	Med10	GKMHGLK	2	114
Intra-protein	Med21	IILKTR	4	69	Med21	QINKLID	4	75
Intra-protein	Med21	KLVE	1	100	Med21	IILKTR	4	69
Intra-protein	Med21	KLVE	1	100	Med21	IILKTR	4	69
Intra-protein	Med21	KLVEVEDEKIEAIK	1	100	Med21	KK	1	114
Intra-protein	Med21	KKE	1	114	Med21	KLLR	1	117
Intra-protein	Med21	KKE	1	114	Med21	KLLR	1	117
Intra-protein	Med4	FKPNLDIAK	2	64	Med4	YEDTLSKLVESVDR	7	55
Intra-protein	Med4	SVDRFKPNLD	6	64	Med4	IAKD	3	71
Intra-protein	Med4	IAKD	3	71	Med4	FKPNLD	2	64
Intra-protein	Med4	IAKD	3	71	Med4	SVDRFKPNLD	6	64
Intra-protein	Med4	NLQKIDK	4	99	Med4	DSEELDSKTR	8	110
Intra-protein	Med4	LDSKTR	4	110	Med4	NLQKIDK	4	99
Intra-protein	Med4	DSEELDSKTR	8	110	Med4	NLQKIDK	4	99
Intra-protein	Med4	LDSKTRKILE	4	110	Med4	NIYRNLQKIDKDSEE	8	99
Intra-protein	Med4	KILE	1	113	Med4	LDSKTR	4	110
Intra-protein	Med4	KILE	1	113	Med4	LDSKTR	4	110
Intra-protein	Med4	SKINSTE	2	147	Med4	KNTILQQR	1	138
Intra-protein	Med4	FTK	3	165	Med4	IPPTFDK	7	172
Intra-protein	Med4	GQMAKK	5	233	Med4	TDSFIFDGTAKEVGDEADNTK	11	250
Intra-protein	Med4	GTAKE	4	250	Med4	GTPKTD	4	239
Intra-protein	Med7	YKEK	2	35	Med7	KAASAK	1	38
Intra-protein	Med7	KSTENESTNYQYK	1	103	Med7	YKEK	2	35
Intra-protein	Med7	KLLK	1	121	Med7	KSTENESTNYQYK	1	103
Intra-protein	Med7	KLLK	1	121	Med7	KVENIR	1	147
Intra-protein	Med7	KVE	1	147	Med7	KLLK	1	121
Intra-protein	Med9	ATKEE	3	31	Med9	KDYLTNQQPK	1	43
Intra-protein	Med9	ATKE	3	31	Med9	KDPNNLSNQLE	1	78
